# Supplementary material for: 1-Cyclo­propyl-2-(2-fluoro­phen­yl)-5-(4-fluoro­phen­yl)-3-phenyl­pentane-1,5-dione
Source: Acta Crystallogr Sect E Struct Rep Online. 2013 Jan 9;69(Pt 2):o215. doi: 10.1107/S1600536813000032 (PMC3569750; doi:10.1107/S1600536813000032)
Supplement: Supplementary file 1 [file e-69-0o215-sup1.cif]

##############################################################################
#                                                                            #
# This CIF contains the data in a paper accepted for publication in          #
# Acta Crystallographica Section E. It conforms to the requirements of       #
# Notes for Authors for Acta Crystallographica Section E, and has been       #
# peer reviewed under the auspices of the IUCr Commission on Journals.       #
#                                                                            #
# Full details of the Crystallographic Information File format               #
# are given in the paper "The Crystallographic Information File (CIF):       #
# a New Standard Archive File for Crystallography" by S. R. Hall, F. H.      #
# Allen and I. D. Brown [Acta Cryst. (1991), A47, 655-685].                  #
#                                                                            #
# The current version of the core CIF dictionary is obtainable from          #
# ftp://ftp.iucr.org/pub/cif_core.dic.                                       #
#                                                                            #
# Software is freely available for graphical display of the structure(s)     #
# in this CIF. For information consult the CIF software page                 #
# http://www.iucr.org/resources/cif/software.                                #
#                                                                            #
# This file may be used for bona fide research purposes within the           #
# scientific community so long as proper attribution is given to the journal # 
# article from which it was obtained.                                        #
#                                                                            #
##############################################################################
data_global
_audit_creation_method     SHELXL-97
_journal_date_recd_electronic     2012-12-17
_journal_date_accepted     2013-01-02
_journal_name_full     'Acta Crystallographica, Section E'
_journal_year     2013
_journal_volume     69
_journal_issue      2
_journal_page_first     o215
_journal_page_last     o215
_journal_paper_category     QO
_journal_paper_doi     10.1107/S1600536813000032
_journal_coeditor_code     PV2615
_publ_contact_author_name     'Devadasan Velmurugan'
_publ_contact_author_address
;  CAS in Crystallography and Biophysics
   University of madras
   Maraimalai campus(guindy campus)
   Chennai 600 025
   India
;
_publ_contact_author_email     'shirai2011@gmail.com'
_publ_contact_author_fax     '044 091 2499 3057'
_publ_contact_author_phone     '044 091 24484170'
_publ_section_title
;
1-Cyclopropyl-2-(2-fluorophenyl)-5-(4-fluorophenyl)-3-phenylpentane-1,5-dione
;
loop_
    _publ_author_name
    _publ_author_address
    'Thothadri Srinivasan'
;
Centre of Advanced Study in Crystallography and Biophysics
University of Madras
Guindy Campus
Chennai 600 025
India
;
    'Govindaraj Senthilkumar'
;
Department  Of Chemistry
Annamalai University
Annamalainagar 608 002
Tamilnadu
India
;
    'Haridoss Manikandan'
;
Department  Of Chemistry
Annamalai University
Annamalainagar 608 002
Tamilnadu
India
;
    'Mannathusamy Gopalakrishanan'
;
Department  Of Chemistry
Annamalai University
Annamalainagar 608 002
Tamilnadu
India
;
    'Devadasan Velmurugan'
;
Centre of Advanced Study in Crystallography and Biophysics
University of Madras
Guindy Campus
Chennai 600 025
India
;
data_I
_audit_creation_method     SHELXL-97
_chemical_name_systematic
;
1-Cyclopropyl-2-(2-fluorophenyl)-5-(4-fluorophenyl)-3-phenylpentane-1,5-dione
;
_chemical_name_common     ?
_chemical_formula_moiety     'C26 H22 F2 O2'
_chemical_formula_sum     'C26 H22 F2 O2'
_chemical_formula_iupac     'C26 H22 F2 O2'
_chemical_formula_weight     404.44
_chemical_melting_point     ?
_symmetry_cell_setting     monoclinic
_symmetry_space_group_name_H-M     'C 2/c'
_symmetry_space_group_name_Hall     '-C 2yc'
loop_
    _symmetry_equiv_pos_as_xyz
    'x, y, z'
    '-x, y, -z+1/2'
    'x+1/2, y+1/2, z'
    '-x+1/2, y+1/2, -z+1/2'
    '-x, -y, -z'
    'x, -y, z-1/2'
    '-x+1/2, -y+1/2, -z'
    'x+1/2, -y+1/2, z-1/2'
_cell_length_a     38.9453(14)
_cell_length_b     5.7769(2)
_cell_length_c     18.3045(7)
_cell_angle_alpha     90.00
_cell_angle_beta     95.334(2)
_cell_angle_gamma     90.00
_cell_volume     4100.4(3)
_cell_formula_units_Z     8
_cell_measurement_reflns_used     5017
_cell_measurement_theta_min     1.05
_cell_measurement_theta_max     28.28
_cell_measurement_temperature     293(2)
_exptl_crystal_description     Block
_exptl_crystal_colour     Colourless
_exptl_crystal_size_max     0.30
_exptl_crystal_size_mid     0.25
_exptl_crystal_size_min     0.20
_exptl_crystal_density_diffrn     1.310
_exptl_crystal_density_meas     ?
_exptl_crystal_density_method     'not measured'
_exptl_crystal_F_000     1696
_exptl_absorpt_coefficient_mu     0.094
_exptl_absorpt_correction_type     multi-scan
_exptl_absorpt_process_details     '(<i>SADABS</i>; Bruker, 2008)'
_exptl_absorpt_correction_T_min     0.9724
_exptl_absorpt_correction_T_max     0.9815
_exptl_special_details
;
;
_diffrn_ambient_temperature     293(2)
_diffrn_radiation_type     MoK\a
_diffrn_radiation_wavelength     0.71073
_diffrn_radiation_source     'fine-focus sealed tube'
_diffrn_radiation_monochromator     graphite
_diffrn_measurement_device_type     'Bruker SMART APEXII area-detector'
_diffrn_measurement_method     '\w and \f scans'
_diffrn_detector_area_resol_mean     ?
_diffrn_reflns_number     18721
_diffrn_reflns_av_R_equivalents     0.0321
_diffrn_reflns_av_sigmaI/netI     0.0312
_diffrn_reflns_theta_min     1.05
_diffrn_reflns_theta_max     28.28
_diffrn_reflns_theta_full     28.28
_diffrn_measured_fraction_theta_max     0.982
_diffrn_measured_fraction_theta_full     0.982
_diffrn_reflns_limit_h_min     -50
_diffrn_reflns_limit_h_max     43
_diffrn_reflns_limit_k_min     -7
_diffrn_reflns_limit_k_max     7
_diffrn_reflns_limit_l_min     -24
_diffrn_reflns_limit_l_max     24
_diffrn_standards_number     ?
_diffrn_standards_interval_count     ?
_diffrn_standards_interval_time     ?
_diffrn_standards_decay_%     ?
_refine_special_details
;
 Refinement of F^2^ against ALL reflections.  The weighted R-factor wR and
 goodness of fit S are based on F^2^, conventional R-factors R are based
 on F, with F set to zero for negative F^2^. The threshold expression of
 F^2^ > 2sigma(F^2^) is used only for calculating R-factors(gt) etc. and is
 not relevant to the choice of reflections for refinement.  R-factors based
 on F^2^ are statistically about twice as large as those based on F, and R-
 factors based on ALL data will be even larger.
;
_reflns_number_total     5017
_reflns_number_gt     3326
_reflns_threshold_expression     I>2sigma(I)
_refine_ls_structure_factor_coef     Fsqd
_refine_ls_matrix_type     full
_refine_ls_R_factor_all     0.0768
_refine_ls_R_factor_gt     0.0457
_refine_ls_wR_factor_gt     0.1114
_refine_ls_wR_factor_ref     0.1329
_refine_ls_goodness_of_fit_ref     1.016
_refine_ls_restrained_S_all     1.016
_refine_ls_number_reflns     5017
_refine_ls_number_parameters     271
_refine_ls_number_restraints     0
_refine_ls_hydrogen_treatment     constr
_refine_ls_weighting_scheme     calc
_refine_ls_weighting_details
         'calc w=1/[\s^2^(Fo^2^)+(0.0504P)^2^+2.5291P] where P=(Fo^2^+2Fc^2^)/3'
_atom_sites_solution_hydrogens     geom
_atom_sites_solution_primary     direct
_atom_sites_solution_secondary     difmap
_refine_ls_shift/su_max     0.000
_refine_ls_shift/su_mean     0.000
_refine_diff_density_max     0.253
_refine_diff_density_min     -0.197
_refine_ls_extinction_method     none
_refine_ls_extinction_coef     ?
loop_
    _atom_type_symbol
    _atom_type_description
    _atom_type_scat_dispersion_real
    _atom_type_scat_dispersion_imag
    _atom_type_scat_source
    'C' 'C' 0.0033 0.0016
                         'International Tables Vol C Tables 4.2.6.8 and 6.1.1.4'
    'H' 'H' 0.0000 0.0000
                         'International Tables Vol C Tables 4.2.6.8 and 6.1.1.4'
    'O' 'O' 0.0106 0.0060
                         'International Tables Vol C Tables 4.2.6.8 and 6.1.1.4'
    'F' 'F' 0.0171 0.0103
                         'International Tables Vol C Tables 4.2.6.8 and 6.1.1.4'
_computing_data_collection     'APEX2 (Bruker, 2008)'
_computing_cell_refinement     'SAINT (Bruker, 2008)'
_computing_data_reduction     'SAINT (Bruker, 2008)'
_computing_structure_solution     'SHELXS97 (Sheldrick, 2008)'
_computing_structure_refinement     'SHELXL97 (Sheldrick, 2008)'
_computing_molecular_graphics     'ORTEP-3 (Farrugia, 2012)'
_computing_publication_material
                            'SHELXL97 (Sheldrick, 2008) and PLATON (Spek, 2009)'
loop_
    _atom_site_type_symbol
    _atom_site_label
    _atom_site_fract_x
    _atom_site_fract_y
    _atom_site_fract_z
    _atom_site_U_iso_or_equiv
    _atom_site_adp_type
    _atom_site_calc_flag
    _atom_site_refinement_flags
    _atom_site_occupancy
    _atom_site_symmetry_multiplicity
    _atom_site_disorder_assembly
    _atom_site_disorder_group
    C C1 0.00262(5) 0.6122(5) 0.08432(12) 0.0835(7) Uani d . 1 1 . .
    H H1A -0.0048 0.7524 0.0583 0.100 Uiso calc R 1 1 . .
    H H1B -0.0123 0.4795 0.0741 0.100 Uiso calc R 1 1 . .
    C C2 0.01946(5) 0.6368(5) 0.15898(11) 0.0768(6) Uani d . 1 1 . .
    H H2A 0.0149 0.5191 0.1946 0.092 Uiso calc R 1 1 . .
    H H2B 0.0224 0.7920 0.1788 0.092 Uiso calc R 1 1 . .
    C C3 0.04098(5) 0.5684(4) 0.09772(11) 0.0628(5) Uani d . 1 1 . .
    H H3 0.0487 0.4070 0.0966 0.075 Uiso calc R 1 1 . .
    C C4 0.06452(4) 0.7452(3) 0.07330(9) 0.0494(4) Uani d . 1 1 . .
    C C5 0.10063(4) 0.6636(3) 0.05999(8) 0.0402(3) Uani d . 1 1 . .
    H H5 0.0987 0.5069 0.0395 0.048 Uiso calc R 1 1 . .
    C C6 0.12138(4) 0.6493(3) 0.13465(8) 0.0403(3) Uani d . 1 1 . .
    C C7 0.12022(4) 0.8227(3) 0.18717(8) 0.0473(4) Uani d . 1 1 . .
    H H7 0.1065 0.9523 0.1765 0.057 Uiso calc R 1 1 . .
    C C8 0.13904(5) 0.8064(3) 0.25495(9) 0.0553(4) Uani d . 1 1 . .
    H H8 0.1378 0.9238 0.2894 0.066 Uiso calc R 1 1 . .
    C C9 0.15958(5) 0.6159(3) 0.27130(9) 0.0565(5) Uani d . 1 1 . .
    H H9 0.1721 0.6045 0.3170 0.068 Uiso calc R 1 1 . .
    C C10 0.16176(5) 0.4425(3) 0.22048(10) 0.0549(4) Uani d . 1 1 . .
    H H10 0.1758 0.3142 0.2310 0.066 Uiso calc R 1 1 . .
    C C11 0.14271(4) 0.4636(3) 0.15372(9) 0.0464(4) Uani d . 1 1 . .
    C C12 0.11779(4) 0.8197(3) 0.00456(8) 0.0406(3) Uani d . 1 1 . .
    H H12 0.1183 0.9786 0.0233 0.049 Uiso calc R 1 1 . .
    C C13 0.09715(4) 0.8184(3) -0.07003(8) 0.0397(3) Uani d . 1 1 . .
    C C14 0.07706(5) 1.0070(3) -0.09310(10) 0.0536(4) Uani d . 1 1 . .
    H H14 0.0760 1.1340 -0.0622 0.064 Uiso calc R 1 1 . .
    C C15 0.05858(5) 1.0098(4) -0.16130(11) 0.0645(5) Uani d . 1 1 . .
    H H15 0.0451 1.1378 -0.1757 0.077 Uiso calc R 1 1 . .
    C C16 0.05997(5) 0.8243(4) -0.20788(10) 0.0615(5) Uani d . 1 1 . .
    H H16 0.0476 0.8265 -0.2539 0.074 Uiso calc R 1 1 . .
    C C17 0.07965(5) 0.6367(3) -0.18606(10) 0.0596(5) Uani d . 1 1 . .
    H H17 0.0807 0.5106 -0.2174 0.072 Uiso calc R 1 1 . .
    C C18 0.09808(5) 0.6331(3) -0.11760(9) 0.0506(4) Uani d . 1 1 . .
    H H18 0.1113 0.5039 -0.1034 0.061 Uiso calc R 1 1 . .
    C C19 0.15504(4) 0.7407(3) -0.00056(9) 0.0468(4) Uani d . 1 1 . .
    H H19A 0.1669 0.7392 0.0484 0.056 Uiso calc R 1 1 . .
    H H19B 0.1548 0.5833 -0.0190 0.056 Uiso calc R 1 1 . .
    C C20 0.17512(4) 0.8902(3) -0.04919(8) 0.0436(4) Uani d . 1 1 . .
    C C21 0.20585(4) 0.7867(3) -0.08010(8) 0.0417(3) Uani d . 1 1 . .
    C C22 0.22127(5) 0.9066(3) -0.13411(10) 0.0552(4) Uani d . 1 1 . .
    H H22 0.2121 1.0477 -0.1507 0.066 Uiso calc R 1 1 . .
    C C23 0.24992(5) 0.8207(4) -0.16359(11) 0.0689(6) Uani d . 1 1 . .
    H H23 0.2600 0.9015 -0.2000 0.083 Uiso calc R 1 1 . .
    C C24 0.26322(5) 0.6147(4) -0.13818(11) 0.0625(5) Uani d . 1 1 . .
    C C25 0.24916(5) 0.4901(3) -0.08487(11) 0.0613(5) Uani d . 1 1 . .
    H H25 0.2589 0.3506 -0.0682 0.074 Uiso calc R 1 1 . .
    C C26 0.22017(4) 0.5761(3) -0.05628(10) 0.0520(4) Uani d . 1 1 . .
    H H26 0.2101 0.4921 -0.0206 0.062 Uiso calc R 1 1 . .
    O O1 0.05644(4) 0.9477(3) 0.06815(9) 0.0757(4) Uani d . 1 1 . .
    O O2 0.16725(3) 1.0902(2) -0.06242(7) 0.0608(3) Uani d . 1 1 . .
    F F1 0.14564(3) 0.29321(18) 0.10349(6) 0.0686(3) Uani d . 1 1 . .
    F F2 0.29148(3) 0.5295(3) -0.16639(8) 0.0974(5) Uani d . 1 1 . .
loop_
    _atom_site_aniso_label
    _atom_site_aniso_U_11
    _atom_site_aniso_U_22
    _atom_site_aniso_U_33
    _atom_site_aniso_U_12
    _atom_site_aniso_U_13
    _atom_site_aniso_U_23
    C1 0.0478(11) 0.132(2) 0.0718(13) -0.0092(12) 0.0112(10) -0.0214(14)
    C2 0.0593(12) 0.1175(19) 0.0566(11) 0.0007(12) 0.0211(10) 0.0027(12)
    C3 0.0491(10) 0.0742(13) 0.0678(12) -0.0008(9) 0.0193(9) -0.0031(10)
    C4 0.0478(9) 0.0616(11) 0.0393(8) 0.0067(8) 0.0073(7) -0.0017(8)
    C5 0.0431(8) 0.0415(8) 0.0367(7) 0.0007(7) 0.0072(6) -0.0015(6)
    C6 0.0438(8) 0.0432(8) 0.0350(7) -0.0025(7) 0.0096(6) 0.0018(6)
    C7 0.0551(10) 0.0476(9) 0.0403(8) 0.0012(8) 0.0107(7) -0.0014(7)
    C8 0.0668(11) 0.0597(11) 0.0402(8) -0.0128(9) 0.0092(8) -0.0061(8)
    C9 0.0608(11) 0.0682(12) 0.0395(8) -0.0144(9) -0.0011(8) 0.0081(8)
    C10 0.0562(10) 0.0533(10) 0.0542(10) 0.0009(8) 0.0002(8) 0.0125(8)
    C11 0.0545(10) 0.0425(9) 0.0428(8) -0.0013(7) 0.0073(7) -0.0007(7)
    C12 0.0445(8) 0.0402(8) 0.0377(7) -0.0009(7) 0.0071(6) 0.0000(6)
    C13 0.0393(8) 0.0422(8) 0.0383(7) 0.0015(6) 0.0080(6) 0.0014(6)
    C14 0.0599(11) 0.0474(9) 0.0532(10) 0.0121(8) 0.0037(8) -0.0021(8)
    C15 0.0638(12) 0.0655(12) 0.0625(11) 0.0212(10) -0.0038(10) 0.0098(10)
    C16 0.0576(11) 0.0767(13) 0.0478(9) 0.0017(10) -0.0072(8) 0.0041(9)
    C17 0.0727(12) 0.0582(11) 0.0468(9) 0.0041(9) -0.0006(9) -0.0088(8)
    C18 0.0595(10) 0.0470(9) 0.0450(9) 0.0119(8) 0.0027(8) -0.0011(7)
    C19 0.0426(8) 0.0560(10) 0.0420(8) -0.0002(7) 0.0046(7) 0.0090(7)
    C20 0.0448(9) 0.0466(9) 0.0389(8) -0.0052(7) 0.0013(7) 0.0029(7)
    C21 0.0393(8) 0.0467(9) 0.0386(7) -0.0071(7) 0.0009(6) -0.0019(7)
    C22 0.0538(10) 0.0564(10) 0.0564(10) -0.0007(8) 0.0111(8) 0.0107(8)
    C23 0.0596(12) 0.0859(15) 0.0649(12) -0.0009(11) 0.0246(10) 0.0106(11)
    C24 0.0458(10) 0.0771(13) 0.0657(12) 0.0027(9) 0.0114(9) -0.0142(10)
    C25 0.0554(11) 0.0542(10) 0.0735(12) 0.0065(9) 0.0021(10) -0.0025(10)
    C26 0.0503(10) 0.0512(10) 0.0548(10) -0.0027(8) 0.0061(8) 0.0052(8)
    O1 0.0719(9) 0.0683(9) 0.0911(11) 0.0222(7) 0.0290(8) 0.0081(8)
    O2 0.0657(8) 0.0478(7) 0.0717(8) 0.0030(6) 0.0217(7) 0.0074(6)
    F1 0.0890(8) 0.0519(6) 0.0636(6) 0.0169(6) 0.0003(6) -0.0103(5)
    F2 0.0719(8) 0.1137(11) 0.1122(11) 0.0203(7) 0.0387(8) -0.0110(9)
_geom_special_details
;
 All esds (except the esd in the dihedral angle between two l.s. planes)
 are estimated using the full covariance matrix.  The cell esds are taken
 into account individually in the estimation of esds in distances, angles
 and torsion angles; correlations between esds in cell parameters are only
 used when they are defined by crystal symmetry.  An approximate (isotropic)
 treatment of cell esds is used for estimating esds involving l.s. planes.
;
loop_
    _geom_bond_atom_site_label_1
    _geom_bond_atom_site_label_2
    _geom_bond_site_symmetry_2
    _geom_bond_distance
    _geom_bond_publ_flag
    C1 C2 . 1.467(3) ?
    C1 C3 . 1.513(3) ?
    C1 H1A . 0.9700 ?
    C1 H1B . 0.9700 ?
    C2 C3 . 1.514(3) ?
    C2 H2A . 0.9700 ?
    C2 H2B . 0.9700 ?
    C3 C4 . 1.469(3) ?
    C3 H3 . 0.9800 ?
    C4 O1 . 1.213(2) ?
    C4 C5 . 1.524(2) ?
    C5 C6 . 1.524(2) ?
    C5 C12 . 1.554(2) ?
    C5 H5 . 0.9800 ?
    C6 C11 . 1.382(2) ?
    C6 C7 . 1.392(2) ?
    C7 C8 . 1.384(2) ?
    C7 H7 . 0.9300 ?
    C8 C9 . 1.377(3) ?
    C8 H8 . 0.9300 ?
    C9 C10 . 1.375(3) ?
    C9 H9 . 0.9300 ?
    C10 C11 . 1.375(2) ?
    C10 H10 . 0.9300 ?
    C11 F1 . 1.3589(18) ?
    C12 C13 . 1.519(2) ?
    C12 C19 . 1.532(2) ?
    C12 H12 . 0.9800 ?
    C13 C18 . 1.382(2) ?
    C13 C14 . 1.384(2) ?
    C14 C15 . 1.382(3) ?
    C14 H14 . 0.9300 ?
    C15 C16 . 1.373(3) ?
    C15 H15 . 0.9300 ?
    C16 C17 . 1.366(3) ?
    C16 H16 . 0.9300 ?
    C17 C18 . 1.385(2) ?
    C17 H17 . 0.9300 ?
    C18 H18 . 0.9300 ?
    C19 C20 . 1.510(2) ?
    C19 H19A . 0.9700 ?
    C19 H19B . 0.9700 ?
    C20 O2 . 1.2138(19) ?
    C20 C21 . 1.495(2) ?
    C21 C22 . 1.389(2) ?
    C21 C26 . 1.391(2) ?
    C22 C23 . 1.376(3) ?
    C22 H22 . 0.9300 ?
    C23 C24 . 1.362(3) ?
    C23 H23 . 0.9300 ?
    C24 F2 . 1.351(2) ?
    C24 C25 . 1.367(3) ?
    C25 C26 . 1.380(3) ?
    C25 H25 . 0.9300 ?
    C26 H26 . 0.9300 ?
loop_
    _geom_angle_atom_site_label_1
    _geom_angle_atom_site_label_2
    _geom_angle_atom_site_label_3
    _geom_angle_site_symmetry_1
    _geom_angle_site_symmetry_3
    _geom_angle
    _geom_angle_publ_flag
    C2 C1 C3 . . 61.04(13) ?
    C2 C1 H1A . . 117.7 ?
    C3 C1 H1A . . 117.7 ?
    C2 C1 H1B . . 117.7 ?
    C3 C1 H1B . . 117.7 ?
    H1A C1 H1B . . 114.8 ?
    C1 C2 C3 . . 60.98(13) ?
    C1 C2 H2A . . 117.7 ?
    C3 C2 H2A . . 117.7 ?
    C1 C2 H2B . . 117.7 ?
    C3 C2 H2B . . 117.7 ?
    H2A C2 H2B . . 114.8 ?
    C4 C3 C1 . . 117.96(19) ?
    C4 C3 C2 . . 116.61(18) ?
    C1 C3 C2 . . 57.98(13) ?
    C4 C3 H3 . . 117.1 ?
    C1 C3 H3 . . 117.1 ?
    C2 C3 H3 . . 117.1 ?
    O1 C4 C3 . . 121.98(17) ?
    O1 C4 C5 . . 121.47(16) ?
    C3 C4 C5 . . 116.41(15) ?
    C6 C5 C4 . . 107.08(12) ?
    C6 C5 C12 . . 113.11(12) ?
    C4 C5 C12 . . 112.61(13) ?
    C6 C5 H5 . . 107.9 ?
    C4 C5 H5 . . 107.9 ?
    C12 C5 H5 . . 107.9 ?
    C11 C6 C7 . . 116.21(14) ?
    C11 C6 C5 . . 121.66(13) ?
    C7 C6 C5 . . 122.13(14) ?
    C8 C7 C6 . . 121.43(16) ?
    C8 C7 H7 . . 119.3 ?
    C6 C7 H7 . . 119.3 ?
    C9 C8 C7 . . 119.85(16) ?
    C9 C8 H8 . . 120.1 ?
    C7 C8 H8 . . 120.1 ?
    C10 C9 C8 . . 120.41(16) ?
    C10 C9 H9 . . 119.8 ?
    C8 C9 H9 . . 119.8 ?
    C11 C10 C9 . . 118.35(17) ?
    C11 C10 H10 . . 120.8 ?
    C9 C10 H10 . . 120.8 ?
    F1 C11 C10 . . 117.72(15) ?
    F1 C11 C6 . . 118.55(14) ?
    C10 C11 C6 . . 123.72(15) ?
    C13 C12 C19 . . 111.64(12) ?
    C13 C12 C5 . . 111.11(12) ?
    C19 C12 C5 . . 109.56(12) ?
    C13 C12 H12 . . 108.1 ?
    C19 C12 H12 . . 108.1 ?
    C5 C12 H12 . . 108.1 ?
    C18 C13 C14 . . 117.68(15) ?
    C18 C13 C12 . . 121.82(14) ?
    C14 C13 C12 . . 120.49(14) ?
    C15 C14 C13 . . 121.11(16) ?
    C15 C14 H14 . . 119.4 ?
    C13 C14 H14 . . 119.4 ?
    C16 C15 C14 . . 120.31(17) ?
    C16 C15 H15 . . 119.8 ?
    C14 C15 H15 . . 119.8 ?
    C17 C16 C15 . . 119.41(17) ?
    C17 C16 H16 . . 120.3 ?
    C15 C16 H16 . . 120.3 ?
    C16 C17 C18 . . 120.40(17) ?
    C16 C17 H17 . . 119.8 ?
    C18 C17 H17 . . 119.8 ?
    C13 C18 C17 . . 121.09(16) ?
    C13 C18 H18 . . 119.5 ?
    C17 C18 H18 . . 119.5 ?
    C20 C19 C12 . . 114.29(13) ?
    C20 C19 H19A . . 108.7 ?
    C12 C19 H19A . . 108.7 ?
    C20 C19 H19B . . 108.7 ?
    C12 C19 H19B . . 108.7 ?
    H19A C19 H19B . . 107.6 ?
    O2 C20 C21 . . 120.10(14) ?
    O2 C20 C19 . . 121.79(15) ?
    C21 C20 C19 . . 118.10(14) ?
    C22 C21 C26 . . 118.17(16) ?
    C22 C21 C20 . . 118.95(15) ?
    C26 C21 C20 . . 122.88(14) ?
    C23 C22 C21 . . 121.29(17) ?
    C23 C22 H22 . . 119.4 ?
    C21 C22 H22 . . 119.4 ?
    C24 C23 C22 . . 118.51(18) ?
    C24 C23 H23 . . 120.7 ?
    C22 C23 H23 . . 120.7 ?
    F2 C24 C23 . . 119.03(19) ?
    F2 C24 C25 . . 118.37(19) ?
    C23 C24 C25 . . 122.60(18) ?
    C24 C25 C26 . . 118.49(18) ?
    C24 C25 H25 . . 120.8 ?
    C26 C25 H25 . . 120.8 ?
    C25 C26 C21 . . 120.94(17) ?
    C25 C26 H26 . . 119.5 ?
    C21 C26 H26 . . 119.5 ?
loop_
    _geom_torsion_atom_site_label_1
    _geom_torsion_atom_site_label_2
    _geom_torsion_atom_site_label_3
    _geom_torsion_atom_site_label_4
    _geom_torsion_site_symmetry_1
    _geom_torsion_site_symmetry_2
    _geom_torsion_site_symmetry_3
    _geom_torsion_site_symmetry_4
    _geom_torsion
    _geom_torsion_publ_flag
    C2 C1 C3 C4 . . . . -105.4(2) ?
    C1 C2 C3 C4 . . . . 107.8(2) ?
    C1 C3 C4 O1 . . . . 27.0(3) ?
    C2 C3 C4 O1 . . . . -39.1(3) ?
    C1 C3 C4 C5 . . . . -157.23(16) ?
    C2 C3 C4 C5 . . . . 136.69(17) ?
    O1 C4 C5 C6 . . . . 95.68(19) ?
    C3 C4 C5 C6 . . . . -80.10(17) ?
    O1 C4 C5 C12 . . . . -29.3(2) ?
    C3 C4 C5 C12 . . . . 154.95(14) ?
    C4 C5 C6 C11 . . . . 136.23(16) ?
    C12 C5 C6 C11 . . . . -99.12(17) ?
    C4 C5 C6 C7 . . . . -44.37(19) ?
    C12 C5 C6 C7 . . . . 80.28(17) ?
    C11 C6 C7 C8 . . . . -1.0(2) ?
    C5 C6 C7 C8 . . . . 179.55(15) ?
    C6 C7 C8 C9 . . . . 0.3(3) ?
    C7 C8 C9 C10 . . . . 0.6(3) ?
    C8 C9 C10 C11 . . . . -0.6(3) ?
    C9 C10 C11 F1 . . . . 178.71(15) ?
    C9 C10 C11 C6 . . . . -0.1(3) ?
    C7 C6 C11 F1 . . . . -177.89(14) ?
    C5 C6 C11 F1 . . . . 1.5(2) ?
    C7 C6 C11 C10 . . . . 0.9(2) ?
    C5 C6 C11 C10 . . . . -179.62(15) ?
    C6 C5 C12 C13 . . . . 177.05(12) ?
    C4 C5 C12 C13 . . . . -61.37(16) ?
    C6 C5 C12 C19 . . . . 53.22(17) ?
    C4 C5 C12 C19 . . . . 174.80(13) ?
    C19 C12 C13 C18 . . . . 46.5(2) ?
    C5 C12 C13 C18 . . . . -76.16(18) ?
    C19 C12 C13 C14 . . . . -132.39(16) ?
    C5 C12 C13 C14 . . . . 104.98(17) ?
    C18 C13 C14 C15 . . . . 0.0(3) ?
    C12 C13 C14 C15 . . . . 178.94(16) ?
    C13 C14 C15 C16 . . . . -0.3(3) ?
    C14 C15 C16 C17 . . . . 0.3(3) ?
    C15 C16 C17 C18 . . . . 0.0(3) ?
    C14 C13 C18 C17 . . . . 0.3(3) ?
    C12 C13 C18 C17 . . . . -178.64(16) ?
    C16 C17 C18 C13 . . . . -0.3(3) ?
    C13 C12 C19 C20 . . . . 60.36(18) ?
    C5 C12 C19 C20 . . . . -176.12(13) ?
    C12 C19 C20 O2 . . . . 23.4(2) ?
    C12 C19 C20 C21 . . . . -157.76(14) ?
    O2 C20 C21 C22 . . . . -11.6(2) ?
    C19 C20 C21 C22 . . . . 169.58(15) ?
    O2 C20 C21 C26 . . . . 167.32(16) ?
    C19 C20 C21 C26 . . . . -11.5(2) ?
    C26 C21 C22 C23 . . . . 0.0(3) ?
    C20 C21 C22 C23 . . . . 179.00(17) ?
    C21 C22 C23 C24 . . . . -0.5(3) ?
    C22 C23 C24 F2 . . . . -179.57(18) ?
    C22 C23 C24 C25 . . . . 0.2(3) ?
    F2 C24 C25 C26 . . . . -179.61(17) ?
    C23 C24 C25 C26 . . . . 0.6(3) ?
    C24 C25 C26 C21 . . . . -1.1(3) ?
    C22 C21 C26 C25 . . . . 0.8(2) ?
    C20 C21 C26 C25 . . . . -178.12(16) ?
loop_
    _geom_hbond_atom_site_label_D
    _geom_hbond_atom_site_label_H
    _geom_hbond_atom_site_label_A
    _geom_hbond_site_symmetry_A
    _geom_hbond_distance_DH
    _geom_hbond_distance_HA
    _geom_hbond_distance_DA
    _geom_hbond_angle_DHA
    C12 H12 F1 1_565.01 0.98 2.51 3.402(2) 151
    C5 H5 F1 -------- 0.98 2.42 2.833(2) 105
_iucr_refine_instructions_details
;
TITL CY13 in C2/c
CELL  0.71073  38.9453   5.7769  18.3045   90.000   95.334   90.000
ZERR     8.00   0.0014   0.0002   0.0007    0.000    0.002    0.000
LATT   7
SYMM  - X,   Y, 1/2 - Z
SFAC  C    H    O    F
UNIT  208  176  16   16
MERG   2
FMAP   2
PLAN   20
BOND $H
ACTA
CONF
SIZE 0.20 0.25 0.30
L.S.  10
WGHT    0.050400    2.529100
FVAR       0.06777
C1    1    0.002622    0.612229    0.084321    11.00000    0.04785    0.13200 =
         0.07181   -0.02143    0.01122   -0.00922
AFIX  23
H1A   2   -0.004801    0.752399    0.058278    11.00000   -1.20000
H1B   2   -0.012312    0.479511    0.074097    11.00000   -1.20000
AFIX   0
C2    1    0.019460    0.636758    0.158979    11.00000    0.05928    0.11754 =
         0.05658    0.00266    0.02111    0.00072
AFIX  23
H2A   2    0.014874    0.519089    0.194605    11.00000   -1.20000
H2B   2    0.022386    0.791989    0.178785    11.00000   -1.20000
AFIX   0
C3    1    0.040980    0.568355    0.097715    11.00000    0.04908    0.07419 =
         0.06784   -0.00312    0.01929   -0.00077
AFIX  13
H3    2    0.048661    0.406951    0.096608    11.00000   -1.20000
AFIX   0
C4    1    0.064518    0.745164    0.073304    11.00000    0.04779    0.06162 =
         0.03926   -0.00167    0.00726    0.00675
C5    1    0.100625    0.663635    0.059992    11.00000    0.04314    0.04150 =
         0.03666   -0.00152    0.00723    0.00073
AFIX  13
H5    2    0.098710    0.506925    0.039516    11.00000   -1.20000
AFIX   0
C6    1    0.121377    0.649344    0.134653    11.00000    0.04376    0.04317 =
         0.03504    0.00179    0.00958   -0.00254
C7    1    0.120216    0.822698    0.187168    11.00000    0.05506    0.04756 =
         0.04035   -0.00136    0.01069    0.00116
AFIX  43
H7    2    0.106495    0.952304    0.176494    11.00000   -1.20000
AFIX   0
C8    1    0.139043    0.806401    0.254951    11.00000    0.06681    0.05968 =
         0.04022   -0.00609    0.00920   -0.01280
AFIX  43
H8    2    0.137819    0.923842    0.289362    11.00000   -1.20000
AFIX   0
C9    1    0.159584    0.615923    0.271299    11.00000    0.06077    0.06818 =
         0.03953    0.00813   -0.00114   -0.01438
AFIX  43
H9    2    0.172068    0.604486    0.317000    11.00000   -1.20000
AFIX   0
C10   1    0.161756    0.442521    0.220484    11.00000    0.05618    0.05335 =
         0.05423    0.01254    0.00021    0.00085
AFIX  43
H10   2    0.175759    0.314162    0.231019    11.00000   -1.20000
AFIX   0
C11   1    0.142715    0.463586    0.153716    11.00000    0.05451    0.04247 =
         0.04283   -0.00070    0.00735   -0.00129
C12   1    0.117792    0.819651    0.004556    11.00000    0.04455    0.04018 =
         0.03768    0.00000    0.00713   -0.00087
AFIX  13
H12   2    0.118316    0.978647    0.023294    11.00000   -1.20000
AFIX   0
C13   1    0.097147    0.818364   -0.070026    11.00000    0.03930    0.04220 =
         0.03831    0.00141    0.00799    0.00153
C14   1    0.077056    1.007009   -0.093101    11.00000    0.05991    0.04743 =
         0.05323   -0.00211    0.00373    0.01208
AFIX  43
H14   2    0.075980    1.134025   -0.062181    11.00000   -1.20000
AFIX   0
C15   1    0.058577    1.009757   -0.161299    11.00000    0.06378    0.06551 =
         0.06253    0.00978   -0.00380    0.02119
AFIX  43
H15   2    0.045136    1.137771   -0.175719    11.00000   -1.20000
AFIX   0
C16   1    0.059968    0.824334   -0.207880    11.00000    0.05764    0.07669 =
         0.04782    0.00413   -0.00717    0.00167
AFIX  43
H16   2    0.047617    0.826522   -0.253870    11.00000   -1.20000
AFIX   0
C17   1    0.079648    0.636706   -0.186064    11.00000    0.07268    0.05816 =
         0.04681   -0.00878   -0.00060    0.00406
AFIX  43
H17   2    0.080684    0.510595   -0.217362    11.00000   -1.20000
AFIX   0
C18   1    0.098079    0.633073   -0.117597    11.00000    0.05946    0.04698 =
         0.04501   -0.00109    0.00268    0.01189
AFIX  43
H18   2    0.111297    0.503856   -0.103400    11.00000   -1.20000
AFIX   0
C19   1    0.155040    0.740750   -0.000562    11.00000    0.04258    0.05604 =
         0.04204    0.00900    0.00460   -0.00020
AFIX  23
H19A  2    0.166948    0.739248    0.048393    11.00000   -1.20000
H19B  2    0.154761    0.583319   -0.019035    11.00000   -1.20000
AFIX   0
C20   1    0.175125    0.890222   -0.049190    11.00000    0.04476    0.04661 =
         0.03892    0.00289    0.00130   -0.00516
C21   1    0.205851    0.786680   -0.080097    11.00000    0.03929    0.04669 =
         0.03858   -0.00191    0.00091   -0.00707
C22   1    0.221269    0.906607   -0.134106    11.00000    0.05379    0.05645 =
         0.05639    0.01070    0.01110   -0.00068
AFIX  43
H22   2    0.212057    1.047704   -0.150677    11.00000   -1.20000
AFIX   0
C23   1    0.249917    0.820740   -0.163587    11.00000    0.05961    0.08588 =
         0.06485    0.01061    0.02465   -0.00087
AFIX  43
H23   2    0.259972    0.901532   -0.200036    11.00000   -1.20000
AFIX   0
C24   1    0.263216    0.614720   -0.138180    11.00000    0.04581    0.07706 =
         0.06568   -0.01418    0.01139    0.00265
C25   1    0.249163    0.490130   -0.084869    11.00000    0.05539    0.05416 =
         0.07352   -0.00255    0.00209    0.00653
AFIX  43
H25   2    0.258914    0.350615   -0.068245    11.00000   -1.20000
AFIX   0
C26   1    0.220171    0.576137   -0.056280    11.00000    0.05030    0.05115 =
         0.05481    0.00516    0.00606   -0.00265
AFIX  43
H26   2    0.210068    0.492136   -0.020589    11.00000   -1.20000
AFIX   0
O1    3    0.056441    0.947748    0.068151    11.00000    0.07187    0.06827 =
         0.09109    0.00814    0.02903    0.02217
O2    3    0.167250    1.090177   -0.062422    11.00000    0.06567    0.04778 =
         0.07174    0.00735    0.02172    0.00297
F1    4    0.145642    0.293206    0.103487    11.00000    0.08899    0.05193 =
         0.06361   -0.01027    0.00026    0.01692
F2    4    0.291479    0.529454   -0.166393    11.00000    0.07187    0.11373 =
         0.11219   -0.01104    0.03873    0.02030
HKLF 4
REM  CY13 in C2/c
REM R1 =  0.0457 for   3326 Fo > 4sig(Fo)  and  0.0768 for all   5017 data
REM    271 parameters refined using      0 restraints
END
WGHT      0.0497      2.5450
REM Highest difference peak  0.253,  deepest hole -0.197,  1-sigma level  0.036
Q1    1   0.1089  0.7593  0.0361  11.00000  0.05    0.25
Q2    1   0.1069  0.8014 -0.0324  11.00000  0.05    0.22
Q3    1   0.1117  0.6655  0.0994  11.00000  0.05    0.22
Q4    1   0.0822  0.7008  0.0631  11.00000  0.05    0.19
Q5    1   0.0996  1.0132  0.1593  11.00000  0.05    0.17
Q6    1   0.1646  0.7954 -0.0260  11.00000  0.05    0.16
Q7    1   0.1352  0.7656  0.0003  11.00000  0.05    0.15
Q8    1   0.0467  0.6385  0.0692  11.00000  0.05    0.15
Q9    1   0.0576  0.9626 -0.1149  11.00000  0.05    0.15
Q10   1   0.0402  0.5993  0.1469  11.00000  0.05    0.15
Q11   1   0.0968  0.6621 -0.1601  11.00000  0.05    0.15
Q12   1   0.0811  0.8796 -0.0679  11.00000  0.05    0.15
Q13   1   0.2465  0.5308 -0.1269  11.00000  0.05    0.15
Q14   1   0.1925  0.8333 -0.0604  11.00000  0.05    0.15
Q15   1   0.1301  0.7632  0.1499  11.00000  0.05    0.13
Q16   1   0.0457  0.8749 -0.1755  11.00000  0.05    0.13
Q17   1   0.0983  0.9272 -0.0884  11.00000  0.05    0.13
Q18   1  -0.0171  0.6040  0.0434  11.00000  0.05    0.13
Q19   1   0.0999  0.6072  0.0536  11.00000  0.05    0.13
Q20   1   0.0898  0.6989 -0.0812  11.00000  0.05    0.12
;
