# Supplementary material for: 1-Cyclo­propyl-2-(2-fluoro­phen­yl)-5-(4-fluoro­phen­yl)-3-phenyl­pentane-1,5-dione
Source: Acta Crystallogr Sect E Struct Rep Online. 2013 Jan 9;69(Pt 2):o215. doi: 10.1107/S1600536813000032 (PMC3569750; doi:10.1107/S1600536813000032)
Supplement: Supplementary file 2 [file e-69-0o215-Isup2.hkl]

#
# h,k,l, Fc-squared, Fo-squared, sigma(Fo-squared) and status flag
#
data_I
_shelx_title ' CY13 in C2/c'
_shelx_refln_list_code          4
_shelx_F_calc_maximum      472.88
_exptl_crystal_F_000      1696.00
_reflns_d_resolution_high  0.7499
 
loop_
 _symmetry_equiv_pos_as_xyz
 'x, y, z'
 '-x, y, -z+1/2'
 'x+1/2, y+1/2, z'
 '-x+1/2, y+1/2, -z+1/2'
 '-x, -y, -z'
 'x, -y, z-1/2'
 '-x+1/2, -y+1/2, -z'
 'x+1/2, -y+1/2, z-1/2'
 
_cell_length_a    38.9453
_cell_length_b     5.7769
_cell_length_c    18.3045
_cell_angle_alpha  90.000
_cell_angle_beta   95.334
_cell_angle_gamma  90.000
 
_shelx_F_squared_multiplier     1.000
 
loop_
 _refln_index_h
 _refln_index_k
 _refln_index_l
 _refln_F_squared_calc
 _refln_F_squared_meas
 _refln_F_squared_sigma
 _refln_observed_status
   2   0   0     5776.31     3653.71    480.09 o
   4   0   0    29073.05    26298.29    528.04 o
   6   0   0     8521.51     8243.04    173.75 o
   8   0   0     2005.79     1918.94     43.05 o
  10   0   0    27695.78    25852.15    432.65 o
  12   0   0     4977.92     4644.65     73.92 o
  14   0   0     9243.79     8479.68    133.87 o
  16   0   0      614.13      625.31     18.57 o
  18   0   0    13796.42    14470.92    244.68 o
  20   0   0     6486.00     6636.14    113.52 o
  22   0   0     6666.03     6515.46    129.32 o
  24   0   0     1486.76     1510.67     33.20 o
  26   0   0     4434.41     4556.75    110.31 o
  28   0   0      321.67      340.57     21.77 o
  30   0   0       59.99       52.55      9.92 o
  32   0   0      505.51      483.51     23.53 o
  34   0   0      253.50      243.42     17.65 o
  36   0   0       10.80        9.55      9.92 o
  38   0   0      303.23      307.57     20.40 o
  40   0   0      188.80      195.95     23.95 o
  42   0   0       99.75       87.09     21.77 o
  44   0   0        0.41       15.24     17.42 o
  46   0   0      475.37      507.30     39.19 o
  48   0   0       95.32      185.07     28.30 o
  50   0   0      845.49      840.42     52.25 o
   1   1   0      149.60       79.12      1.51 o
   3   1   0     2245.74     2263.22     31.48 o
   5   1   0      225.25      226.57      4.02 o
   7   1   0    60852.33    59886.98    883.16 o
   9   1   0     3389.30     3405.54     47.29 o
  11   1   0     3058.36     2842.30     39.43 o
  13   1   0     1863.33     1733.38     24.75 o
  15   1   0     5228.87     5088.17     69.69 o
  17   1   0     9165.48     9241.58    132.16 o
  19   1   0       37.37       39.34      4.16 o
  21   1   0     2903.96     2867.68     42.99 o
  23   1   0        2.09       -2.66      2.66 o
  25   1   0      408.88      458.85     12.79 o
  27   1   0     2665.81     2595.17     49.78 o
  29   1   0      334.10      380.06      9.23 o
  31   1   0      555.99      507.33     17.40 o
  33   1   0      269.94      285.21     13.19 o
  35   1   0      736.73      810.90     30.57 o
  37   1   0        0.33       16.33     10.78 o
  39   1   0       29.77       50.34     12.32 o
  41   1   0       81.05       92.11     14.57 o
  43   1   0       49.90       56.61     13.86 o
  45   1   0       73.77       96.76     16.11 o
  47   1   0        3.43       17.65     16.33 o
  49   1   0      129.56      163.56     20.01 o
   0   2   0     1963.93     2240.69     43.14 o
   2   2   0      826.79      830.95     12.29 o
   4   2   0    18026.22    19465.49    228.73 o
   6   2   0     1058.19     1116.25     16.99 o
   8   2   0     9276.77    10044.06    144.47 o
  10   2   0      367.28      515.32      9.56 o
  12   2   0      113.12      137.75      7.02 o
  14   2   0       85.74      101.38      5.68 o
  16   2   0      152.24      187.31      5.64 o
  18   2   0     1454.49     1322.15     24.11 o
  20   2   0      469.09      480.58     12.03 o
  22   2   0       70.98       66.76      6.02 o
  24   2   0     1735.57     1579.36     30.86 o
  26   2   0      280.45      301.16     10.15 o
  28   2   0       40.57       42.68      6.01 o
  30   2   0       43.65       34.07      5.71 o
  32   2   0      147.27      183.86     21.06 o
  34   2   0      373.71      435.12     21.78 o
  36   2   0      769.46      692.42     59.03 o
  38   2   0       68.46       64.35     13.14 o
  40   2   0       41.17       18.51     12.32 o
  42   2   0        5.07       -1.09     12.32 o
  44   2   0       51.59       79.84     15.40 o
  46   2   0        0.23       -2.18     12.32 o
  48   2   0        1.20       -0.69     14.57 o
   1   3   0     1334.79     1456.44     21.12 o
   3   3   0      695.14     1053.89     14.91 o
   5   3   0      234.69      350.08      6.47 o
   7   3   0     1108.40     1150.64     19.11 o
   9   3   0      372.14      343.75      7.89 o
  11   3   0      886.78     1116.54     18.94 o
  13   3   0     1443.02     1334.38     22.11 o
  15   3   0      295.56      325.07      8.51 o
  17   3   0      819.15      866.30     16.61 o
  19   3   0      574.14      540.72     11.88 o
  21   3   0       47.77       51.48      7.11 o
  23   3   0      182.59      184.39      9.13 o
  25   3   0       40.85       41.01      6.06 o
  27   3   0       44.71       52.97      8.06 o
  29   3   0       64.44       68.78      8.80 o
  31   3   0       11.90       -0.70      6.03 o
  33   3   0        3.18       -6.76      6.76 o
  35   3   0      150.75      147.28     14.86 o
  37   3   0      127.90      128.67     14.83 o
  39   3   0      368.74      388.52     34.84 o
  41   3   0        0.42       -1.02     17.42 o
  43   3   0      116.38      136.93     17.65 o
  45   3   0       36.82       36.78     14.57 o
  47   3   0       55.27       21.77     21.77 o
   0   4   0      253.48      294.14     10.04 o
   2   4   0        5.96        1.24      2.29 o
   4   4   0       62.92       28.02      3.08 o
   6   4   0       78.54      109.15      4.66 o
   8   4   0      460.36      432.11     10.70 o
  10   4   0     1494.89     1424.71     25.34 o
  12   4   0      487.08      566.96     12.96 o
  14   4   0     3216.15     3160.44     51.46 o
  16   4   0      360.13      374.91     10.34 o
  18   4   0     1032.54     1024.28     19.93 o
  20   4   0      955.93      941.77     21.75 o
  22   4   0      697.95      699.96     18.97 o
  24   4   0      153.75      152.56      9.71 o
  26   4   0       41.10       50.04      7.73 o
  28   4   0      321.60      340.35     13.76 o
  30   4   0       75.58       70.24      9.01 o
  32   4   0        0.16       -6.87      6.87 o
  34   4   0       41.93       30.56      8.65 o
  36   4   0       25.10        5.10      8.62 o
  38   4   0        0.66       -1.88      9.58 o
  40   4   0       89.39       63.14     23.95 o
  42   4   0       98.11       89.27     26.13 o
  44   4   0       40.10       47.90     23.95 o
   1   5   0      633.05      605.90     19.66 o
   3   5   0      276.00      271.93     14.14 o
   5   5   0      554.06      542.22     20.46 o
   7   5   0      785.18      688.44     18.69 o
   9   5   0      480.27      428.90     15.03 o
  11   5   0        1.85        9.38      7.01 o
  13   5   0      210.71      215.43     11.92 o
  15   5   0      567.25      516.41     17.06 o
  17   5   0       20.96       23.18      7.66 o
  19   5   0       70.19       78.38     13.02 o
  21   5   0      161.07      166.88     15.17 o
  23   5   0        0.29       -9.92      9.92 o
  25   5   0      133.01      136.30     15.17 o
  27   5   0       25.30       32.52     12.03 o
  29   5   0       37.33       11.43     12.03 o
  31   5   0       41.37       29.51     13.60 o
  33   5   0       47.16       23.95     17.42 o
  35   5   0       15.66       21.77     17.42 o
  37   5   0        0.39      -15.24     15.24 o
  39   5   0        0.59        4.35     17.42 o
   0   6   0      194.95      179.64     18.51 o
   2   6   0      263.69      279.75     16.97 o
   4   6   0      440.01      444.36     17.35 o
   6   6   0     1108.16     1115.42     29.56 o
   8   6   0      552.65      564.91     19.49 o
  10   6   0      269.22      247.31     13.62 o
  12   6   0       31.57       46.67      8.66 o
  14   6   0      139.81      153.58     12.72 o
  16   6   0      416.41      447.44     43.55 o
  18   6   0      216.14      232.37     19.31 o
  20   6   0       71.42       84.32     15.17 o
  22   6   0       51.41       52.25     17.42 o
  24   6   0        6.00      -10.89     15.24 o
  26   6   0        3.96        0.00     15.24 o
  28   6   0        1.77       -4.35     17.42 o
  30   6   0       24.74       45.72     19.60 o
  32   6   0       10.22        2.18     17.42 o
   1   7   0       12.70       -2.18     10.78 o
   3   7   0       14.76       -6.53     10.78 o
   5   7   0       28.89       15.24     11.47 o
   7   7   0        1.98       19.60     11.47 o
   9   7   0      118.86      134.70     28.30 o
  11   7   0       61.06       99.09     14.57 o
  13   7   0       76.34       91.45     21.77 o
  15   7   0        6.54       19.60     19.60 o
  17   7   0        0.26      -17.42     17.42 o
  19   7   0       12.91        2.18     19.60 o
  21   7   0        0.26      -13.06     17.42 o
 -49   1   1      151.17      168.74     20.01 o
 -47   1   1       39.15       21.77     13.86 o
 -45   1   1       21.39       -1.09     12.32 o
 -43   1   1      148.69      178.36     17.65 o
 -41   1   1       37.18       31.57     16.33 o
 -39   1   1       97.65       71.58     13.86 o
 -37   1   1      139.17      161.15     15.40 o
 -35   1   1     1051.63     1028.79     39.24 o
 -33   1   1      259.69      251.01     12.70 o
 -31   1   1      421.23      368.21     14.27 o
 -29   1   1      133.17      130.11      6.29 o
 -27   1   1      107.16      115.97      6.05 o
 -25   1   1      522.52      497.96     13.10 o
 -23   1   1        0.13       -0.99      2.76 o
 -21   1   1     5177.50     5278.85     70.52 o
 -19   1   1     4074.39     4159.86     56.07 o
 -17   1   1     8638.93     9078.22    124.96 o
 -15   1   1     1937.98     1791.85     26.15 o
 -13   1   1     3972.76     3905.25     52.09 o
 -11   1   1    14764.14    14911.35    194.11 o
  -9   1   1    11365.45    10518.01    143.03 o
  -7   1   1    42942.39    43065.59    583.26 o
  -5   1   1     9218.38     9782.39    124.43 o
  -3   1   1    10448.94    11169.40    136.89 o
  -1   1   1    27844.14    29009.07    374.70 o
   1   1   1    70954.62    72321.10   1027.11 o
   3   1   1    15861.01    16491.28    196.48 o
   5   1   1    15390.84    15347.60    207.96 o
   7   1   1      535.83      558.84      9.88 o
   9   1   1       64.87       57.22      2.81 o
  11   1   1     3049.50     3077.29     44.75 o
  13   1   1      362.68      326.53      6.33 o
  15   1   1     1161.09     1093.14     16.55 o
  17   1   1      257.63      168.13      8.41 o
  19   1   1      217.46      196.72      5.65 o
  21   1   1      277.87      283.97     10.51 o
  23   1   1      355.52      347.05      8.23 o
  25   1   1     2084.09     2145.56     38.04 o
  27   1   1      307.75      317.94      9.78 o
  29   1   1      357.18      325.08      9.43 o
  31   1   1      218.60      168.49     12.93 o
  33   1   1      361.49      369.89     15.08 o
  35   1   1      520.10      489.54     25.58 o
  37   1   1      227.24      233.68     17.65 o
  39   1   1      343.77      316.93     32.66 o
  41   1   1       57.39       45.72     13.86 o
  43   1   1       80.28       45.72     13.86 o
  45   1   1       31.00       45.15     14.57 o
  47   1   1        1.69       13.64     14.57 o
  49   1   1       69.47       72.61     27.22 o
 -48   2   1       10.98       22.86     15.40 o
 -46   2   1      117.08      105.23     16.94 o
 -44   2   1       72.83       90.60     15.40 o
 -42   2   1      142.05      133.51     29.39 o
 -40   2   1      201.51      200.19     21.07 o
 -38   2   1      132.83      131.18     21.17 o
 -36   2   1      205.44      236.32     17.73 o
 -34   2   1      250.59      314.74     16.67 o
 -32   2   1       47.62       54.83      6.11 o
 -30   2   1        8.16       -5.52      5.52 o
 -28   2   1       15.07        7.49      6.00 o
 -26   2   1      179.58      162.76      7.01 o
 -24   2   1        9.72       12.96      9.35 o
 -22   2   1      112.28      101.79      5.11 o
 -20   2   1        3.68        3.40      2.94 o
 -18   2   1     1563.47     1725.36     27.23 o
 -16   2   1      189.24      173.88      5.45 o
 -14   2   1     9251.46     9804.06    141.56 o
 -12   2   1     1874.99     2036.71     31.10 o
 -10   2   1      572.07      592.06     10.77 o
  -8   2   1      153.34      155.87      4.45 o
  -6   2   1      289.66      281.16      7.35 o
  -4   2   1     2330.84     2558.88     34.83 o
  -2   2   1     1379.28     1425.76     18.57 o
   0   2   1      603.41      525.32     10.07 o
   2   2   1      400.36      443.75      9.08 o
   4   2   1    18853.36    19894.24    252.95 o
   6   2   1       19.59       17.63      2.04 o
   8   2   1       81.06       65.39      3.00 o
  10   2   1        0.76       -1.97      1.97 o
  12   2   1     2171.47     2147.98     33.07 o
  14   2   1      158.70      110.30      5.04 o
  16   2   1      459.96      430.25      8.81 o
  18   2   1      244.98      245.45      9.24 o
  20   2   1      111.18       97.99      7.84 o
  22   2   1     1309.81     1398.69     27.93 o
  24   2   1       43.47       38.48      5.15 o
  26   2   1       61.07       46.51      5.61 o
  28   2   1       14.52       15.64      5.43 o
  30   2   1      139.50      172.01     11.54 o
  32   2   1     3340.84     3230.87     76.05 o
  34   2   1       18.51       40.37     12.57 o
  36   2   1      346.18      374.14     24.04 o
  38   2   1       13.52       14.15     12.32 o
  40   2   1       37.46       39.19     13.86 o
  42   2   1       28.82       -6.53     13.02 o
  44   2   1       23.92       21.77     13.86 o
  46   2   1       15.35        5.44     13.86 o
  48   2   1       13.16       31.17     14.57 o
 -47   3   1        0.21      -17.42     19.60 o
 -45   3   1       11.82        8.71     13.86 o
 -43   3   1       18.57        5.89     13.02 o
 -41   3   1      151.85      187.65     18.47 o
 -39   3   1      164.24      213.19     17.13 o
 -37   3   1       29.87       19.87      7.31 o
 -35   3   1        6.69        3.58      9.34 o
 -33   3   1      100.74      108.05      9.41 o
 -31   3   1       34.42       19.97      6.95 o
 -29   3   1       92.33       92.19     10.68 o
 -27   3   1      394.45      411.09     13.89 o
 -25   3   1      373.46      352.64     11.79 o
 -23   3   1     2872.28     2786.57     51.80 o
 -21   3   1     1692.79     1616.94     28.19 o
 -19   3   1      274.25      274.62      8.21 o
 -17   3   1      152.47      138.94      6.27 o
 -15   3   1       25.17       19.33      3.44 o
 -13   3   1       57.75       50.08      4.44 o
 -11   3   1     2229.60     1984.05     31.10 o
  -9   3   1      600.44      681.64     12.61 o
  -7   3   1      342.46      324.56      7.57 o
  -5   3   1      637.47      658.45     10.73 o
  -3   3   1      154.14      217.37      4.91 o
  -1   3   1      103.00      129.38      4.65 o
   1   3   1      995.69      958.61     14.68 o
   3   3   1       14.70       20.25      2.44 o
   5   3   1     6667.94     7740.81     99.96 o
   7   3   1       52.11       61.36      3.96 o
   9   3   1       43.73       47.35      4.35 o
  11   3   1     1020.10      984.87     17.04 o
  13   3   1     1452.44     1519.88     24.64 o
  15   3   1        0.06       -2.90      2.90 o
  17   3   1       15.87       22.37      3.54 o
  19   3   1      102.51      101.60      5.11 o
  21   3   1      590.79      651.54     15.91 o
  23   3   1      951.85      863.66     19.78 o
  25   3   1      640.28      637.65     16.37 o
  27   3   1      463.28      477.07     15.31 o
  29   3   1      785.65      763.83     22.83 o
  31   3   1       83.64      119.97     13.89 o
  33   3   1        4.60       -8.03      8.29 o
  35   3   1       23.85        3.84      7.66 o
  37   3   1        0.02        2.18     10.78 o
  39   3   1        0.23      -10.78     10.78 o
  41   3   1        1.50      -12.32     12.32 o
  43   3   1      117.02      152.01     20.68 o
  45   3   1       71.97      102.28     22.86 o
  47   3   1       89.87       65.32     23.95 o
 -44   4   1        9.22        8.71     21.77 o
 -42   4   1       53.64       47.90     23.95 o
 -40   4   1       96.38      125.37     13.12 o
 -38   4   1        6.78       28.98     14.15 o
 -36   4   1      101.71       97.67     12.56 o
 -34   4   1       46.09       59.78     11.07 o
 -32   4   1       55.62       27.74     10.85 o
 -30   4   1      108.40      112.85      9.78 o
 -28   4   1        0.56       -1.76      6.76 o
 -26   4   1      213.71      228.98     11.39 o
 -24   4   1       38.82       35.89      7.19 o
 -22   4   1     1479.38     1502.29     33.45 o
 -20   4   1      400.68      416.99     13.15 o
 -18   4   1       10.78        7.01      6.05 o
 -16   4   1       48.65       29.45      5.18 o
 -14   4   1       33.07       26.54      7.75 o
 -12   4   1      251.58      262.38      8.38 o
 -10   4   1      175.43      184.64      7.31 o
  -8   4   1      509.60      465.82     11.67 o
  -6   4   1      684.55      727.27     13.19 o
  -4   4   1       25.63       44.27      3.36 o
  -2   4   1      280.62      266.36      6.27 o
   0   4   1      795.99      887.91     14.50 o
   2   4   1      990.09     1094.49     16.93 o
   4   4   1      891.91     1093.12     16.22 o
   6   4   1       29.93       44.94      3.99 o
   8   4   1      782.61      826.60     16.12 o
  10   4   1      106.86      113.14      5.93 o
  12   4   1       56.94       42.58      4.92 o
  14   4   1       67.47       70.36      5.33 o
  16   4   1       23.43        0.29      6.29 o
  18   4   1      532.85      468.36     13.92 o
  20   4   1      176.53      184.75      9.53 o
  22   4   1       18.67       14.15      6.60 o
  24   4   1       65.12       91.45     14.14 o
  26   4   1      553.99      512.31     16.35 o
  28   4   1      334.44      332.60     13.49 o
  30   4   1       38.61       11.77      7.23 o
  32   4   1       30.58        9.02      7.65 o
  34   4   1        2.40       -5.73     13.53 o
  36   4   1       98.34       89.40     11.17 o
  38   4   1       12.73        7.83      9.90 o
  40   4   1       47.94       48.36     14.57 o
  42   4   1        6.28       -7.30     13.02 o
 -39   5   1       39.42       34.84     17.42 o
 -37   5   1        0.00       -8.71     15.24 o
 -35   5   1        0.08      -15.24     15.24 o
 -33   5   1        1.89      -11.47     11.47 o
 -31   5   1       24.33       25.23     10.75 o
 -29   5   1       41.85       28.81     10.53 o
 -27   5   1       46.20       77.36     12.05 o
 -25   5   1        7.59        6.68      8.62 o
 -23   5   1        4.51       -1.72      8.31 o
 -21   5   1        0.40       -7.04      7.04 o
 -19   5   1        5.21       -2.29      8.24 o
 -17   5   1       51.38       52.71      7.89 o
 -15   5   1       43.27       32.41      7.43 o
 -13   5   1      821.49      777.11     19.54 o
 -11   5   1      889.23      888.38     29.78 o
  -9   5   1      133.77      236.36     11.74 o
  -7   5   1     4905.86     4650.41     85.82 o
  -5   5   1      614.82      650.75     17.99 o
  -3   5   1     1827.08     1770.09     40.13 o
  -1   5   1      188.19      201.74     16.26 o
   1   5   1      109.17      110.21      9.50 o
   3   5   1       18.67       -4.68      9.18 o
   5   5   1      278.04      257.14     17.66 o
   7   5   1        2.21       -3.56      9.20 o
   9   5   1      240.88      212.65     10.74 o
  11   5   1        2.25       -4.22      9.13 o
  13   5   1      768.36      785.15     20.60 o
  15   5   1      139.04      175.26     10.95 o
  17   5   1       50.21       46.72     11.97 o
  19   5   1       66.46       60.96     13.02 o
  21   5   1      124.51      131.82     15.24 o
  23   5   1       12.12       -1.00      9.92 o
  25   5   1      102.54       76.04     13.02 o
  27   5   1        7.96       -5.44     10.78 o
  29   5   1       75.85       34.07     12.49 o
  31   5   1       13.68        8.71     15.24 o
  33   5   1        8.61       34.84     17.42 o
  35   5   1        0.37       -6.53     15.24 o
  37   5   1        0.48       17.42     17.42 o
 -32   6   1       15.85       15.24     19.60 o
 -30   6   1       15.27       32.66     19.60 o
 -28   6   1       39.94       34.84     19.60 o
 -26   6   1        0.23       15.24     15.24 o
 -24   6   1       16.53       30.48     17.42 o
 -22   6   1       88.04      128.46     21.77 o
 -20   6   1       28.82       32.66     17.42 o
 -18   6   1      144.01      149.48     16.73 o
 -16   6   1       99.23       90.15     15.17 o
 -14   6   1      351.24      363.65     17.24 o
 -12   6   1       27.32       57.45      9.01 o
 -10   6   1      465.86      489.79     18.05 o
  -8   6   1      139.18      186.93     21.91 o
  -6   6   1     1045.85     1048.84     28.59 o
  -4   6   1      406.61      407.02     18.23 o
  -2   6   1      646.11      629.59     22.31 o
   0   6   1      268.05      304.77     18.21 o
   2   6   1      242.72      248.74     15.08 o
   4   6   1      173.70      208.47     15.08 o
   6   6   1       98.12       96.97     15.40 o
   8   6   1       10.62        9.81      7.65 o
  10   6   1       53.59       63.64      9.28 o
  12   6   1       19.17       11.04      7.89 o
  14   6   1       40.76       33.75     12.32 o
  16   6   1       55.89       80.39     14.57 o
  18   6   1       37.63       60.32     13.60 o
  20   6   1        0.64       17.27     11.47 o
  22   6   1       34.77       48.87     13.60 o
  24   6   1       20.11       -4.35     15.24 o
  26   6   1       18.80        0.00     15.24 o
  28   6   1       19.89       30.48     19.60 o
  30   6   1       10.57       17.42     19.60 o
 -21   7   1       54.89       47.90     21.77 o
 -19   7   1       37.19       63.14     21.77 o
 -17   7   1       47.83       76.20     21.77 o
 -15   7   1      177.10      241.68     28.30 o
 -13   7   1      107.85      100.15     21.77 o
 -11   7   1      166.73      205.31     17.65 o
  -9   7   1      155.26      161.70     16.94 o
  -7   7   1       21.24       16.26     11.47 o
  -5   7   1        9.52        5.66     13.06 o
  -3   7   1       63.64       23.95     12.32 o
  -1   7   1        3.72        3.27     10.78 o
   1   7   1        0.66        9.80     10.78 o
   3   7   1      107.06       82.97     13.86 o
   5   7   1       21.90       21.77     21.77 o
   7   7   1      188.21      165.35     26.13 o
   9   7   1       43.95       59.67     13.02 o
  11   7   1      145.78      139.34     23.95 o
  13   7   1       10.80      -13.06     17.42 o
  15   7   1       43.98       17.42     19.60 o
  17   7   1        0.78      -17.42     17.42 o
  19   7   1        2.89      -17.42     17.42 o
  21   7   1        0.07       -4.35     17.42 o
 -50   0   2       46.72       80.56     26.13 o
 -48   0   2        0.88        4.35     19.60 o
 -46   0   2       58.65       45.72     19.60 o
 -44   0   2       47.15       28.30     17.42 o
 -42   0   2      334.58      354.89     30.48 o
 -40   0   2      223.39      217.73     23.95 o
 -38   0   2      374.02      360.04     22.28 o
 -36   0   2       10.49       18.51     10.78 o
 -34   0   2      515.84      465.66     22.94 o
 -32   0   2      309.24      320.67     19.20 o
 -30   0   2      856.05      860.96     32.86 o
 -28   0   2      894.94     1045.16     25.46 o
 -26   0   2      335.56      343.85     12.57 o
 -24   0   2     2001.62     1917.56     41.21 o
 -22   0   2     8974.91     8580.60    169.30 o
 -20   0   2       85.73       97.88      5.97 o
 -18   0   2     9051.22     9696.69    190.55 o
 -16   0   2      133.88       62.79      4.25 o
 -14   0   2    26269.53    24884.46    404.55 o
 -12   0   2        8.27       31.14      7.99 o
 -10   0   2    97083.45    91287.24   1587.29 o
  -8   0   2    27815.29    25779.30    448.11 o
  -6   0   2    12835.17    11719.20    222.45 o
  -4   0   2       34.30      111.51      6.29 o
  -2   0   2     2774.56     2881.46     49.23 o
   0   0   2     9020.40     9487.65    182.78 o
   2   0   2     1867.64     1950.96     40.59 o
   4   0   2      718.06      816.47     28.30 o
   6   0   2     3443.05     3312.44     73.44 o
   8   0   2    41977.86    38754.23    949.38 o
  10   0   2    16413.24    15534.69    491.82 o
  12   0   2     6337.27     5919.02    117.45 o
  14   0   2     1051.50      938.66     21.75 o
  16   0   2     2027.07     1799.50     34.12 o
  18   0   2     3238.00     3179.56     64.96 o
  20   0   2     1834.36     1831.07     37.92 o
  22   0   2     3181.84     3110.65     65.05 o
  24   0   2     1446.26     1553.76     28.75 o
  26   0   2       96.48       97.73      5.24 o
  28   0   2      240.02      242.51     12.44 o
  30   0   2      140.55      147.94     13.86 o
  32   0   2     1478.25     1448.24     55.52 o
  34   0   2       88.77      104.81     13.02 o
  36   0   2      982.18     1008.97     48.99 o
  38   0   2       59.72       57.60     13.02 o
  40   0   2     1235.89     1182.25     58.79 o
  42   0   2      259.72      326.59     30.48 o
  44   0   2      142.06      158.94     26.13 o
  46   0   2      300.02      363.60     34.84 o
  48   0   2      149.32      180.71     28.30 o
 -49   1   2        0.11       15.24     13.86 o
 -47   1   2        0.42       -7.17     13.02 o
 -45   1   2        4.50       -4.35     12.32 o
 -43   1   2        3.28        0.00     11.47 o
 -41   1   2        1.72       -2.76     11.47 o
 -39   1   2      288.76      267.41     21.77 o
 -37   1   2      111.26      112.39     19.60 o
 -35   1   2      258.15      327.45     16.55 o
 -33   1   2      480.84      451.39     15.39 o
 -31   1   2      424.23      397.18     19.97 o
 -29   1   2      532.28      515.28     16.08 o
 -27   1   2      761.19      720.88     17.88 o
 -25   1   2     1504.75     1527.20     28.70 o
 -23   1   2      688.74      729.47     11.98 o
 -21   1   2       94.10       82.43      6.98 o
 -19   1   2     1864.80     1925.32     26.43 o
 -17   1   2     1638.21     1777.53     28.99 o
 -15   1   2     7185.44     6646.57     91.97 o
 -13   1   2      950.98      982.50     15.13 o
 -11   1   2    16600.86    15550.56    201.57 o
  -9   1   2    42548.71    42790.38    578.98 o
  -7   1   2     2343.18     2446.59     34.22 o
  -5   1   2     2379.40     2524.45     34.20 o
  -3   1   2    50068.03    51445.07    797.38 o
  -1   1   2      173.79      245.31      5.46 o
   1   1   2     7551.06     7884.35    165.30 o
   3   1   2     3943.06     3805.32     50.19 o
   5   1   2     9305.71     9554.12    121.38 o
   7   1   2    33226.46    33670.88    454.23 o
   9   1   2     7828.35     7985.85     97.16 o
  11   1   2     1621.64     1645.67     24.72 o
  13   1   2     2645.25     2465.25     36.48 o
  15   1   2      820.91      848.02     13.94 o
  17   1   2      523.49      519.92     12.96 o
  19   1   2        4.04       -2.22      2.22 o
  21   1   2     4856.17     4578.79     67.38 o
  23   1   2      166.38      149.92      5.72 o
  25   1   2      424.31      358.57      9.17 o
  27   1   2      315.61      270.33      8.26 o
  29   1   2        9.28        2.96      3.98 o
  31   1   2      108.04      101.33     15.71 o
  33   1   2      126.57      110.94     11.60 o
  35   1   2        5.67       -7.22      8.31 o
  37   1   2      186.68      209.11     16.94 o
  39   1   2      150.88      186.39     18.51 o
  41   1   2        0.17       11.97     12.32 o
  43   1   2       62.80       77.68     15.40 o
  45   1   2       35.95       74.28     15.40 o
  47   1   2      123.81      119.75     18.47 o
  49   1   2        5.62        3.27     15.40 o
 -50   2   2        0.03      -21.77     21.77 o
 -48   2   2        0.34      -11.57     14.57 o
 -46   2   2        1.96       -6.53     13.86 o
 -44   2   2        0.60       -5.64     13.02 o
 -42   2   2      198.96      223.36     22.86 o
 -40   2   2      268.68      308.20     34.67 o
 -38   2   2      199.29      212.25     27.45 o
 -36   2   2      506.46      472.37     15.65 o
 -34   2   2        3.71       23.92      6.48 o
 -32   2   2       86.19       74.24      7.64 o
 -30   2   2       37.46       21.24      5.72 o
 -28   2   2      200.17      188.32      8.47 o
 -26   2   2      183.16      153.87      6.88 o
 -24   2   2      365.54      416.46     11.89 o
 -22   2   2     1898.89     1867.12     31.57 o
 -20   2   2     1240.42     1313.88     22.88 o
 -18   2   2     6222.76     6798.00     99.71 o
 -16   2   2     3682.53     3826.88     57.11 o
 -14   2   2     3829.42     3702.49     55.06 o
 -12   2   2     1378.38     1417.62     22.55 o
 -10   2   2       34.93       64.61      3.11 o
  -8   2   2      183.21      174.58      4.76 o
  -6   2   2      138.47      181.37      4.76 o
  -4   2   2      876.21     1027.11     17.16 o
  -2   2   2      403.27      356.14      7.56 o
   0   2   2      688.20      734.52     14.68 o
   2   2   2     4021.10     4055.77     57.69 o
   4   2   2     6272.87     7026.95     86.65 o
   6   2   2     9926.95    10378.00    138.49 o
   8   2   2      777.22      755.91     12.12 o
  10   2   2     3429.22     3656.46     51.14 o
  12   2   2     1665.17     1742.15     25.75 o
  14   2   2        1.12       -2.31      2.31 o
  16   2   2     1960.82     2014.28     31.05 o
  18   2   2     2196.62     2509.72     45.85 o
  20   2   2      468.25      499.71     12.68 o
  22   2   2      272.49      251.44      8.77 o
  24   2   2       12.93        7.94      4.01 o
  26   2   2     1223.79     1182.54     24.94 o
  28   2   2      878.00      858.67     19.81 o
  30   2   2      725.24      680.96     19.65 o
  32   2   2       20.17       15.56      7.39 o
  34   2   2      133.11      138.36     26.40 o
  36   2   2      388.65      395.68     21.55 o
  38   2   2        7.57       21.77     12.32 o
  40   2   2       32.36       37.01     12.32 o
  42   2   2       94.44       94.89     15.40 o
  44   2   2      126.45      144.89     18.47 o
  46   2   2        2.04      -13.02     13.02 o
  48   2   2        2.19       -4.35     13.86 o
 -47   3   2        8.00        4.35     19.60 o
 -45   3   2        0.46       -5.44     13.86 o
 -43   3   2       78.21      116.06     16.94 o
 -41   3   2       46.86       52.40     31.27 o
 -39   3   2      234.54      211.51     25.07 o
 -37   3   2      129.51      131.64      9.86 o
 -35   3   2       85.52       80.31      8.49 o
 -33   3   2       10.03       -4.35      7.23 o
 -31   3   2       33.81       20.97      7.15 o
 -29   3   2       44.75       42.48      8.17 o
 -27   3   2      744.12      698.76     19.18 o
 -25   3   2      109.38       92.89      7.32 o
 -23   3   2      219.17      216.68     13.20 o
 -21   3   2     4747.54     4712.83     74.51 o
 -19   3   2      186.76      240.11      7.79 o
 -17   3   2       13.17        6.74      3.33 o
 -15   3   2      101.76       75.80      4.66 o
 -13   3   2      577.34      630.90     12.28 o
 -11   3   2       24.29       13.93      3.17 o
  -9   3   2       12.90       16.82      3.38 o
  -7   3   2      402.84      340.31      9.94 o
  -5   3   2      521.09      543.80     10.75 o
  -3   3   2      772.47      752.81     13.98 o
  -1   3   2     6021.30     6419.58    101.90 o
   1   3   2     1932.49     2232.23     35.31 o
   3   3   2     2383.14     2634.45     36.19 o
   5   3   2     1001.41     1185.95     16.82 o
   7   3   2     1199.10     1418.07     20.27 o
   9   3   2     2156.43     2196.48     34.00 o
  11   3   2     2886.49     3362.60     50.80 o
  13   3   2      212.43      204.00      6.67 o
  15   3   2      899.00     1065.91     19.34 o
  17   3   2       54.17       50.44      3.98 o
  19   3   2      144.71      145.97      6.98 o
  21   3   2      261.28      259.28      9.85 o
  23   3   2       37.82       36.80      5.84 o
  25   3   2     1502.65     1470.40     30.25 o
  27   3   2     1064.32     1070.37     25.59 o
  29   3   2       18.21       19.82      9.11 o
  31   3   2      695.79      673.56     19.30 o
  33   3   2      174.21      163.16     11.17 o
  35   3   2       24.56        6.53      7.66 o
  37   3   2       19.71       15.82     11.47 o
  39   3   2      130.14      159.12     16.94 o
  41   3   2       52.81       20.68     13.86 o
  43   3   2       10.94       -7.56     13.02 o
  45   3   2       46.95       35.92     22.86 o
  47   3   2       58.03       87.09     23.95 o
 -44   4   2        1.04      -21.77     21.77 o
 -42   4   2       58.60       15.24     23.95 o
 -40   4   2       99.84      131.11     13.71 o
 -38   4   2      129.52      119.19     16.82 o
 -36   4   2        0.67      -15.01     15.01 o
 -34   4   2       37.33       18.71      9.58 o
 -32   4   2      308.12      336.82     17.70 o
 -30   4   2       29.04       28.68     10.25 o
 -28   4   2      332.21      269.53     15.08 o
 -26   4   2       90.60       82.15      8.66 o
 -24   4   2      583.66      561.31     17.13 o
 -22   4   2      809.13      765.96     28.28 o
 -20   4   2       49.87       54.93      7.72 o
 -18   4   2     1327.96     1306.29     24.20 o
 -16   4   2       88.31       82.16      6.21 o
 -14   4   2     1292.19     1253.62     23.02 o
 -12   4   2       44.95       38.21      4.58 o
 -10   4   2     2017.33     1950.17     33.06 o
  -8   4   2       77.87       98.71      5.79 o
  -6   4   2      315.28      375.93      9.61 o
  -4   4   2      624.44      634.65     13.83 o
  -2   4   2     1034.14     1048.12     19.09 o
   0   4   2      281.37      250.82      7.21 o
   2   4   2      552.08      564.10     12.13 o
   4   4   2      504.91      522.81      9.51 o
   6   4   2      158.71      159.83      5.32 o
   8   4   2       34.75       17.56      3.91 o
  10   4   2        0.36       -3.23      3.61 o
  12   4   2      535.98      441.16     10.82 o
  14   4   2       12.19        3.95      5.52 o
  16   4   2        7.42       -4.77      4.77 o
  18   4   2       43.57       30.57      6.53 o
  20   4   2        5.32       -5.83      5.83 o
  22   4   2      500.42      487.52     15.56 o
  24   4   2      389.43      432.86     14.79 o
  26   4   2     1459.43     1292.59     30.37 o
  28   4   2        4.20        2.42      6.76 o
  30   4   2       52.55       59.47      8.45 o
  32   4   2        0.93       -7.33      7.33 o
  34   4   2        9.89        3.21      8.31 o
  36   4   2       79.95       81.30     11.17 o
  38   4   2        0.02      -11.47     11.47 o
  40   4   2       12.53      -11.97     12.32 o
  42   4   2       34.35       20.74     19.60 o
 -39   5   2        5.27        5.06     11.99 o
 -37   5   2        7.36      -13.60     13.60 o
 -35   5   2       52.37       55.36     16.33 o
 -33   5   2       87.45      105.58     16.33 o
 -31   5   2       10.53       -3.28      9.90 o
 -29   5   2        2.44       -8.96      8.96 o
 -27   5   2      166.81      145.99     13.12 o
 -25   5   2      167.47      170.94     13.71 o
 -23   5   2      281.38      311.01     16.19 o
 -21   5   2      112.16       93.52     11.17 o
 -19   5   2      417.51      383.39     17.48 o
 -17   5   2      156.01      147.49     10.52 o
 -15   5   2      133.64      148.08      9.62 o
 -13   5   2        5.45        1.83      6.37 o
 -11   5   2      126.69      131.63     10.11 o
  -9   5   2     1642.87     1646.53     33.64 o
  -7   5   2       39.24       57.15      6.95 o
  -5   5   2      116.23      138.66     10.06 o
  -3   5   2       31.49       15.81      4.56 o
  -1   5   2      659.66      708.86     16.48 o
   1   5   2        1.51        9.77      6.81 o
   3   5   2     1897.34     1755.60     35.01 o
   5   5   2        0.02       16.07      8.79 o
   7   5   2      923.91      877.87     21.75 o
   9   5   2      582.73      529.85     20.39 o
  11   5   2       85.54       77.46     10.39 o
  13   5   2      511.61      524.42     16.03 o
  15   5   2      619.89      561.37     17.55 o
  17   5   2        3.58        4.35      9.24 o
  19   5   2      736.33      660.24     28.77 o
  21   5   2      155.23      160.32     17.42 o
  23   5   2      254.55      249.52     18.83 o
  25   5   2        3.96       14.15     10.78 o
  27   5   2       20.80       17.42     11.47 o
  29   5   2       68.33       65.32     17.42 o
  31   5   2        9.80       13.06     15.24 o
  33   5   2       14.71       -2.18     15.24 o
  35   5   2        3.69      -15.24     15.24 o
  37   5   2      111.42      145.88     21.77 o
 -32   6   2       10.09        2.18     19.60 o
 -30   6   2        0.70       -8.71     17.42 o
 -28   6   2       31.69       41.37     19.60 o
 -26   6   2        7.56       26.13     17.42 o
 -24   6   2        0.26        2.18     15.24 o
 -22   6   2      218.75      259.09     26.13 o
 -20   6   2      237.36      226.44     23.95 o
 -18   6   2       26.93       32.66     17.42 o
 -16   6   2       81.62      111.97     11.99 o
 -14   6   2       57.41       73.40     10.72 o
 -12   6   2       84.33      128.32     19.80 o
 -10   6   2      964.70      892.35     26.02 o
  -8   6   2       82.69      112.74     10.90 o
  -6   6   2      380.52      393.00     21.37 o
  -4   6   2      851.53      767.29     23.03 o
  -2   6   2       40.24       57.70     10.06 o
   0   6   2      112.53      120.65     13.14 o
   2   6   2        1.71        0.02     10.06 o
   4   6   2      425.30      382.33     16.23 o
   6   6   2        1.74       -8.80      8.80 o
   8   6   2      151.27      133.97     10.77 o
  10   6   2        0.51       -0.56      7.50 o
  12   6   2        3.20       -6.84      6.84 o
  14   6   2      205.09      187.77     22.86 o
  16   6   2        5.01       -8.71     16.33 o
  18   6   2       40.26       34.84     12.32 o
  20   6   2        3.47        7.62     12.32 o
  22   6   2      106.39       94.57     21.77 o
  24   6   2       13.18        8.71     17.42 o
  26   6   2       11.54       15.24     17.42 o
  28   6   2       12.29       23.95     17.42 o
  30   6   2       31.60       52.25     19.60 o
 -21   7   2       14.88      -13.06     17.42 o
 -19   7   2      260.56      293.93     30.48 o
 -17   7   2       46.58       58.79     21.77 o
 -15   7   2       89.90      150.23     23.95 o
 -13   7   2       76.57       76.20     21.77 o
 -11   7   2       52.28       56.17     17.42 o
  -9   7   2       15.75       30.35     20.68 o
  -7   7   2        4.22        2.32     11.47 o
  -5   7   2       21.53       30.48     13.06 o
  -3   7   2       23.18       22.86     12.32 o
  -1   7   2       65.49       59.33     13.06 o
   1   7   2       60.78       52.00     13.02 o
   3   7   2       34.09        8.71     12.32 o
   5   7   2        4.54        8.85     11.47 o
   7   7   2        0.83      -16.33     16.33 o
   9   7   2        2.44      -10.02     11.47 o
  11   7   2        0.18      -17.42     17.42 o
  13   7   2        0.91      -10.89     17.42 o
  15   7   2        3.90      -17.42     17.42 o
  17   7   2        0.03      -17.42     17.42 o
  19   7   2       10.64        0.00     19.60 o
 -49   1   3       59.64       76.20     16.94 o
 -47   1   3       23.68       -6.53     13.86 o
 -45   1   3       13.78       -2.18     12.32 o
 -43   1   3        0.01       -4.35     16.33 o
 -41   1   3       36.65       56.95     13.06 o
 -39   1   3      128.62      146.97     15.40 o
 -37   1   3      206.52      220.70     40.28 o
 -35   1   3       37.90       16.69      8.80 o
 -33   1   3        3.15        5.43      5.67 o
 -31   1   3      261.46      196.84     10.55 o
 -29   1   3       98.75      102.76      6.18 o
 -27   1   3       65.97       64.11      3.97 o
 -25   1   3     3724.68     3755.48     60.69 o
 -23   1   3     1018.73     1035.66     15.97 o
 -21   1   3     2094.30     1947.96     27.22 o
 -19   1   3      829.95      731.98     11.70 o
 -17   1   3    38366.28    39082.00    491.91 o
 -15   1   3      856.01      950.01     14.03 o
 -13   1   3      459.63      437.31      9.80 o
 -11   1   3     8537.32     8238.14    109.19 o
  -9   1   3     4824.40     4806.02     64.28 o
  -7   1   3    21120.08    20540.60    269.38 o
  -5   1   3    25506.75    25984.11    332.13 o
  -3   1   3    23171.80    23794.15    353.46 o
  -1   1   3     3585.27     3835.44     58.42 o
   1   1   3      520.10      607.71      9.06 o
   3   1   3    45735.13    44730.17    541.10 o
   5   1   3    33092.50    32342.48    398.74 o
   7   1   3      126.06      192.35      5.89 o
   9   1   3     5897.26     6172.51     84.62 o
  11   1   3       28.56       40.34      2.18 o
  13   1   3     1100.28     1033.48     16.36 o
  15   1   3     1563.40     1466.76     22.78 o
  17   1   3     3098.94     3026.04     44.82 o
  19   1   3      346.69      317.30      7.35 o
  21   1   3      326.21      255.29      6.87 o
  23   1   3      158.98      143.31      6.24 o
  25   1   3       36.16       39.83      4.38 o
  27   1   3       60.67       70.70      5.68 o
  29   1   3        8.33        9.80      4.38 o
  31   1   3      611.63      629.54     22.18 o
  33   1   3       53.83       51.56      9.90 o
  35   1   3       58.78       71.43     11.17 o
  37   1   3       66.02       94.97     14.57 o
  39   1   3        2.65       15.24     12.32 o
  41   1   3        7.19       10.89     12.32 o
  43   1   3       61.62       54.43     15.40 o
  45   1   3        8.71       20.05     14.57 o
  47   1   3      488.73      507.64     32.66 o
 -50   2   3        8.20        0.00     21.77 o
 -48   2   3        5.83       -4.35     13.86 o
 -46   2   3        7.77        2.18     13.86 o
 -44   2   3       58.26       35.92     13.86 o
 -42   2   3        0.00       -7.80     21.85 o
 -40   2   3       76.37       62.99     13.88 o
 -38   2   3      343.03      321.01     44.36 o
 -36   2   3      105.00       94.54     10.29 o
 -34   2   3       12.51       18.39     10.11 o
 -32   2   3      113.79      132.97     12.46 o
 -30   2   3      150.44      146.31      9.15 o
 -28   2   3     1442.83     1458.26     27.35 o
 -26   2   3       66.37       86.05      6.42 o
 -24   2   3      984.92      916.80     15.35 o
 -22   2   3       73.37       67.06      4.11 o
 -20   2   3      361.31      338.49      8.78 o
 -18   2   3       37.81       34.85      5.01 o
 -16   2   3     1593.57     1425.12     23.29 o
 -14   2   3     2694.35     2909.99     44.18 o
 -12   2   3     3166.41     3266.51     49.06 o
 -10   2   3     7527.83     7969.63    121.68 o
  -8   2   3     3079.66     3251.62     51.21 o
  -6   2   3      997.78     1145.79     20.19 o
  -4   2   3    11942.99    12136.47    189.97 o
  -2   2   3      420.79      529.92     10.71 o
   0   2   3      237.22      302.66      8.93 o
   2   2   3     1144.25     1078.00     18.95 o
   4   2   3     9425.08    10129.92    120.93 o
   6   2   3      523.28      524.99      9.08 o
   8   2   3     3490.35     3723.02     51.14 o
  10   2   3    10425.29    10571.97    144.33 o
  12   2   3     9647.34    10670.54    145.68 o
  14   2   3        0.57        4.19      2.39 o
  16   2   3       33.50       22.69      2.94 o
  18   2   3     2728.93     2619.54     47.83 o
  20   2   3       62.51       74.43      4.66 o
  22   2   3     1489.93     1459.92     26.89 o
  24   2   3      390.11      371.80     10.30 o
  26   2   3       21.48        9.27      5.34 o
  28   2   3      222.26      233.85     10.08 o
  30   2   3       35.59       19.16      6.77 o
  32   2   3       94.47       88.86      9.43 o
  34   2   3        5.94       21.77     10.78 o
  36   2   3      229.36      244.16     18.47 o
  38   2   3       64.76       66.57     13.86 o
  40   2   3      262.14      279.14     20.68 o
  42   2   3        0.08      -10.89     12.32 o
  44   2   3       29.62       46.81     15.40 o
  46   2   3        3.36        3.27     13.86 o
 -47   3   3        7.06      -19.60     19.60 o
 -45   3   3      160.69      178.71     20.74 o
 -43   3   3       77.54       62.28     15.24 o
 -41   3   3       16.02        6.92     13.02 o
 -39   3   3        8.90        5.85     11.17 o
 -37   3   3       55.47       45.92      8.56 o
 -35   3   3      222.22      237.20     12.40 o
 -33   3   3       26.56       13.14      6.89 o
 -31   3   3      156.91      137.63      8.99 o
 -29   3   3       77.58       54.72      7.64 o
 -27   3   3       17.64       10.88      7.23 o
 -25   3   3      753.10      711.11     17.76 o
 -23   3   3       73.31       90.78      7.85 o
 -21   3   3      903.58      891.27     17.69 o
 -19   3   3       71.21       85.62      5.30 o
 -17   3   3      312.37      314.56      8.71 o
 -15   3   3      889.58      924.86     17.43 o
 -13   3   3        1.10       -2.27      3.10 o
 -11   3   3        0.05       -2.22      2.22 o
  -9   3   3      876.24      864.37     16.68 o
  -7   3   3      575.28      650.46     13.18 o
  -5   3   3      186.91      249.40      7.76 o
  -3   3   3      194.80      154.02      6.00 o
  -1   3   3     6745.16     7244.61    122.83 o
   1   3   3      160.09      185.35      6.71 o
   3   3   3      124.13      151.06      5.34 o
   5   3   3       33.99       40.83      3.30 o
   7   3   3     3074.70     3222.38     41.23 o
   9   3   3      644.86      622.38     12.09 o
  11   3   3      726.99      765.42     14.00 o
  13   3   3       34.24       52.36      3.84 o
  15   3   3      259.44      253.01      7.27 o
  17   3   3       88.98       95.70      5.52 o
  19   3   3      304.40      294.99      9.85 o
  21   3   3      352.49      312.40     10.84 o
  23   3   3       94.37       64.35      8.83 o
  25   3   3     1382.99     1274.50     27.12 o
  27   3   3      813.36      758.59     20.17 o
  29   3   3      170.49      175.46     10.55 o
  31   3   3      194.51      216.86     12.81 o
  33   3   3       18.41       16.91      7.66 o
  35   3   3        0.51       -1.92      7.66 o
  37   3   3      182.10      199.13     17.65 o
  39   3   3       31.22       35.92     13.86 o
  41   3   3        5.35      -12.32     12.32 o
  43   3   3       66.35       79.22     16.94 o
  45   3   3       77.79      105.49     17.65 o
 -42   4   3       11.82       21.77     23.95 o
 -40   4   3        9.92       16.25     11.54 o
 -38   4   3       29.98       37.35     11.54 o
 -36   4   3        0.82      -10.06     10.06 o
 -34   4   3       12.31       -3.72      8.39 o
 -32   4   3        0.92       -2.64      9.42 o
 -30   4   3      177.73      183.43     13.94 o
 -28   4   3       40.54       58.75     10.26 o
 -26   4   3      448.79      378.76     18.97 o
 -24   4   3        2.24       -7.66      7.66 o
 -22   4   3      137.26      120.50     11.54 o
 -20   4   3       35.39       28.62      9.55 o
 -18   4   3       27.83       30.80     11.22 o
 -16   4   3       15.69       -3.14      5.65 o
 -14   4   3       60.96       38.85      6.06 o
 -12   4   3        8.34       17.00      5.70 o
 -10   4   3     2449.32     2273.98     42.88 o
  -8   4   3      383.91      462.66     19.15 o
  -6   4   3      900.78      904.04     18.37 o
  -4   4   3     1847.59     1921.56     33.90 o
  -2   4   3      153.10      181.67      8.00 o
   0   4   3     1414.28     1477.73     24.17 o
   2   4   3      407.11      493.70     10.59 o
   4   4   3      171.50      173.17      5.93 o
   6   4   3      454.55      510.09     10.47 o
   8   4   3      104.88       99.16      4.38 o
  10   4   3      152.78      175.01      6.63 o
  12   4   3      104.09      109.18      5.64 o
  14   4   3      207.37      221.48      7.90 o
  16   4   3       10.09       -2.32      5.70 o
  18   4   3      199.54      213.98     12.91 o
  20   4   3       20.62       14.70      8.49 o
  22   4   3      263.19      217.00     10.80 o
  24   4   3       10.75       10.05      7.01 o
  26   4   3      635.61      607.88     18.26 o
  28   4   3      200.60      180.78     12.11 o
  30   4   3       52.73       55.89      9.16 o
  32   4   3        3.43        4.35      9.75 o
  34   4   3       50.51       51.60      9.58 o
  36   4   3        4.69       18.01      9.58 o
  38   4   3        0.07        0.00     18.51 o
  40   4   3      100.10      115.27     16.94 o
  42   4   3       27.29       29.39     15.40 o
 -39   5   3        0.99        5.73     12.14 o
 -37   5   3        4.21       -3.55     11.44 o
 -35   5   3       16.21       -7.50     13.60 o
 -33   5   3        0.17      -11.47     11.47 o
 -31   5   3      271.82      296.45     44.63 o
 -29   5   3        2.11        0.08      9.90 o
 -27   5   3      174.10      139.63     13.44 o
 -25   5   3       50.35       63.31     10.53 o
 -23   5   3       13.52       10.89      8.96 o
 -21   5   3        3.97       -4.01      8.31 o
 -19   5   3       23.56       -2.52      6.76 o
 -17   5   3        4.46       -8.09      8.09 o
 -15   5   3      328.56      259.81     12.87 o
 -13   5   3      112.13      112.11      8.92 o
 -11   5   3      593.27      663.12     18.21 o
  -9   5   3     2175.15     2112.27     41.29 o
  -7   5   3       14.18       25.98      8.11 o
  -5   5   3        1.01       -5.18      5.18 o
  -3   5   3      246.92      227.94     10.57 o
  -1   5   3       74.78       87.74     10.48 o
   1   5   3     1462.01     1444.80     25.41 o
   3   5   3      388.09      402.22     11.89 o
   5   5   3       76.13       74.88     11.97 o
   7   5   3       42.38       54.65      9.74 o
   9   5   3      204.41      146.65     11.20 o
  11   5   3      144.57      125.81      8.35 o
  13   5   3       17.39        7.83      7.95 o
  15   5   3        4.45        7.74      6.76 o
  17   5   3      262.10      224.82     12.72 o
  19   5   3      106.71       90.24     13.02 o
  21   5   3       26.57       15.24     10.78 o
  23   5   3       27.42        7.62     10.78 o
  25   5   3        0.14        4.35     15.24 o
  27   5   3       31.03       26.13     17.42 o
  29   5   3        3.05        2.18     15.24 o
  31   5   3        0.14        8.71     15.24 o
  33   5   3        0.91       10.89     15.24 o
  35   5   3        4.96        8.71     15.24 o
  37   5   3        5.96       23.95     17.42 o
 -32   6   3       12.10       15.24     19.60 o
 -30   6   3       44.34       34.84     19.60 o
 -28   6   3       26.26       39.19     19.60 o
 -26   6   3        3.16       -4.35     17.42 o
 -24   6   3       17.33       43.55     17.42 o
 -22   6   3       36.49       52.25     17.42 o
 -20   6   3      147.30      143.70     21.77 o
 -18   6   3       10.43       37.01     17.42 o
 -16   6   3      366.27      424.61     21.55 o
 -14   6   3      103.78      134.54     13.26 o
 -12   6   3        6.80        3.63      8.61 o
 -10   6   3       64.46       56.34      9.78 o
  -8   6   3       25.91        4.08      8.30 o
  -6   6   3       36.83       41.22      8.84 o
  -4   6   3       22.03       34.49      8.84 o
  -2   6   3      432.46      371.36     15.63 o
   0   6   3       11.60        1.55     10.37 o
   2   6   3       62.75       63.02      9.08 o
   4   6   3        4.00       -8.17      8.17 o
   6   6   3      105.94       81.55      9.71 o
   8   6   3       42.78       30.31      8.15 o
  10   6   3       32.62       27.09      8.30 o
  12   6   3        1.67        0.00      7.50 o
  14   6   3       28.58       26.13     12.32 o
  16   6   3        2.34      -11.97     11.97 o
  18   6   3       22.34       17.42     12.32 o
  20   6   3       35.31       29.46     13.02 o
  22   6   3       46.98       43.55     19.60 o
  24   6   3       85.63       89.27     19.60 o
  26   6   3       29.61       34.84     19.60 o
  28   6   3        7.13       32.66     19.60 o
  30   6   3      138.36      165.47     23.95 o
 -19   7   3       14.86        4.35     17.42 o
 -17   7   3       18.84        8.71     19.60 o
 -15   7   3       65.08       93.62     21.77 o
 -13   7   3        0.19        1.09     12.32 o
 -11   7   3        0.93        3.63     11.47 o
  -9   7   3        0.83       -7.98     21.77 o
  -7   7   3        0.14       -1.45     11.47 o
  -5   7   3        3.18       -4.35     10.78 o
  -3   7   3       13.63       12.63     11.47 o
  -1   7   3        7.09       15.24     12.32 o
   1   7   3       12.14      -10.78     10.78 o
   3   7   3       20.99       31.57     14.15 o
   5   7   3        4.57        6.39     14.15 o
   7   7   3      110.62      110.39     14.57 o
   9   7   3        1.90       -0.15     14.15 o
  11   7   3       14.20        2.18     17.42 o
  13   7   3        1.56      -17.42     17.42 o
  15   7   3        0.00      -17.42     17.42 o
  17   7   3        3.56      -17.42     17.42 o
  19   7   3        0.05      -17.42     17.42 o
 -50   0   4        0.43       -6.53     19.60 o
 -48   0   4      130.72      193.78     28.30 o
 -46   0   4        3.22       -6.53     17.42 o
 -44   0   4       40.39       30.48     19.60 o
 -42   0   4       62.59       56.61     19.60 o
 -40   0   4       22.81       34.84     17.42 o
 -38   0   4     1461.52     1529.16     75.12 o
 -36   0   4      278.79      324.00     20.74 o
 -34   0   4        1.02       -1.09      9.24 o
 -32   0   4      566.01      490.42     18.23 o
 -30   0   4      703.73      595.11     23.78 o
 -28   0   4      238.70      235.48     12.11 o
 -26   0   4       84.95       66.13      7.04 o
 -24   0   4      217.89      145.28      9.16 o
 -22   0   4     6683.18     6212.98    137.99 o
 -20   0   4     5001.51     4700.47    104.83 o
 -18   0   4     4118.34     4134.59     83.00 o
 -16   0   4     2578.86     2701.96     55.82 o
 -14   0   4    21266.48    20089.84    384.31 o
 -12   0   4    10029.14     8786.56    225.49 o
 -10   0   4    21485.62    20967.10    587.04 o
  -8   0   4       24.06       45.90      3.89 o
  -6   0   4    39785.06    40284.73   1564.46 o
  -4   0   4    20476.71    20506.71    453.16 o
  -2   0   4     3214.34     3583.77     78.21 o
   0   0   4    51727.87    50328.07   1104.44 o
   2   0   4     1260.63     1240.46     22.22 o
   4   0   4   223619.91   213450.45   4310.59 o
   6   0   4    22465.89    21701.42    546.49 o
   8   0   4    15982.26    16600.63    409.10 o
  10   0   4     3910.62     3553.85     90.19 o
  12   0   4    31221.82    30088.93    634.81 o
  14   0   4     4229.74     4249.87     84.14 o
  16   0   4       11.35        9.22      2.98 o
  18   0   4     2241.63     1980.31     98.25 o
  20   0   4      142.94      171.09      8.98 o
  22   0   4    13091.86    13132.17    272.05 o
  24   0   4        0.00       18.19      6.63 o
  26   0   4     3303.27     3272.52     83.94 o
  28   0   4     2204.36     2257.50    101.24 o
  30   0   4      753.98      735.10     46.81 o
  32   0   4        0.38        5.44     10.78 o
  34   0   4      223.78      251.29     20.40 o
  36   0   4       15.53        8.97     22.86 o
  38   0   4       90.71      113.22     21.77 o
  40   0   4      987.11     1090.81     56.61 o
  42   0   4       95.37      134.99     26.13 o
  44   0   4      438.56      518.19     39.19 o
  46   0   4      109.42      130.64     26.13 o
  48   0   4      292.00      370.13     37.01 o
 -49   1   4        1.87       -1.49     14.57 o
 -47   1   4        8.44      -11.97     13.86 o
 -45   1   4        0.06       -9.80     12.32 o
 -43   1   4       36.30       11.97     12.32 o
 -41   1   4      211.41      194.19     27.22 o
 -39   1   4       77.54       61.84     13.02 o
 -37   1   4       29.75       29.39     12.32 o
 -35   1   4      179.24      147.89     12.57 o
 -33   1   4      123.11      139.75      8.73 o
 -31   1   4     4643.30     4542.48     89.47 o
 -29   1   4       28.79       25.15      4.37 o
 -27   1   4       32.66       50.65      4.65 o
 -25   1   4      726.95      673.35     15.69 o
 -23   1   4     5363.96     5040.25     68.90 o
 -21   1   4     8889.75     9034.89    121.12 o
 -19   1   4      395.12      429.01      8.73 o
 -17   1   4     2196.23     2507.35     35.58 o
 -15   1   4      867.42      701.80     12.39 o
 -13   1   4    26613.59    27230.95    376.19 o
 -11   1   4     2789.36     2962.09     42.97 o
  -9   1   4    26105.99    26056.57    341.35 o
  -7   1   4    15948.86    16533.17    227.47 o
  -5   1   4      785.37      747.30     10.98 o
  -1   1   4      259.23      247.65      4.55 o
   1   1   4     5763.83     5927.59     76.94 o
   3   1   4     8183.86     8186.45    125.12 o
   5   1   4    34993.64    34326.93    477.68 o
   7   1   4    25297.52    25219.56    350.78 o
   9   1   4    10469.20    10278.51    140.15 o
  11   1   4     2186.29     2132.05     32.83 o
  13   1   4       30.48       24.40      2.05 o
  15   1   4     3980.77     4132.88     60.28 o
  17   1   4      797.20      741.67     13.55 o
  19   1   4     1096.73     1124.30     23.07 o
  21   1   4       51.60       50.56      3.56 o
  23   1   4     1368.57     1231.37     25.81 o
  25   1   4       43.92       56.16      5.15 o
  27   1   4      931.43      916.85     20.22 o
  29   1   4      230.32      263.56     12.92 o
  31   1   4     1412.17     1392.01     39.05 o
  33   1   4       16.83       31.07     10.43 o
  35   1   4      746.02      761.40     30.79 o
  37   1   4     1760.81     1755.97     55.42 o
  39   1   4       83.69      132.45     16.94 o
  41   1   4      133.94      155.38     19.60 o
  43   1   4      167.02      185.71     19.20 o
  45   1   4        0.00      -13.86     13.86 o
  47   1   4       28.15       20.68     15.40 o
 -50   2   4       59.17       78.38     26.13 o
 -48   2   4        0.04      -13.86     13.86 o
 -46   2   4        3.73      -13.06     13.86 o
 -44   2   4        2.98      -13.02     13.02 o
 -42   2   4       12.20       -6.71     16.89 o
 -40   2   4       97.86      101.26     17.71 o
 -38   2   4      110.42      106.97     22.65 o
 -36   2   4       20.41       -5.17     10.75 o
 -34   2   4        4.94       12.42      7.12 o
 -32   2   4       57.35       51.09      8.39 o
 -30   2   4       83.61       92.81      7.48 o
 -28   2   4       32.12       19.62      5.72 o
 -26   2   4      299.43      297.39      7.95 o
 -24   2   4       15.59        7.31      3.21 o
 -22   2   4      296.83      243.62      7.61 o
 -20   2   4      290.51      284.35      7.06 o
 -18   2   4        5.89        7.64      2.86 o
 -16   2   4     2348.63     2166.33     35.85 o
 -14   2   4     5712.77     5949.98     91.92 o
 -12   2   4     4873.61     5035.68     78.14 o
 -10   2   4     2466.80     2833.38     45.14 o
  -8   2   4       52.45       52.66      3.08 o
  -6   2   4     1425.52     1628.35     29.89 o
  -4   2   4     3522.24     3750.46     60.51 o
  -2   2   4     4554.83     4761.40     81.36 o
   0   2   4     6589.58     7384.69    124.15 o
   2   2   4     1628.13     1568.89     28.78 o
   4   2   4     5596.99     5333.26     71.95 o
   6   2   4      336.08      323.90      6.30 o
   8   2   4      383.76      333.28      7.77 o
  10   2   4        3.10       14.31      3.70 o
  12   2   4      778.13      890.81     13.29 o
  14   2   4     1075.64     1103.37     15.93 o
  16   2   4      332.81      285.25      6.48 o
  18   2   4       38.47       33.24      3.86 o
  20   2   4       17.37       19.19      4.01 o
  22   2   4      160.49      132.66      6.14 o
  24   2   4      102.41      102.89      6.08 o
  26   2   4      904.86      853.06     20.04 o
  28   2   4       46.15       34.74      6.60 o
  30   2   4      786.65      740.99     21.45 o
  32   2   4       51.24       64.45     17.42 o
  34   2   4       42.52       54.65     13.02 o
  36   2   4      113.25      129.46     16.33 o
  38   2   4       56.69       43.55     13.86 o
  40   2   4       34.35       37.01     13.86 o
  42   2   4       25.32       37.01     13.86 o
  44   2   4        7.53       -5.44     13.86 o
  46   2   4        3.96       -1.38     14.57 o
 -45   3   4      109.70       77.62     17.65 o
 -43   3   4       21.87       37.56     15.17 o
 -41   3   4        0.58      -23.58     23.58 o
 -39   3   4       12.59      -11.62     11.62 o
 -37   3   4       40.82       27.82      8.44 o
 -35   3   4        5.98       -7.21      7.21 o
 -33   3   4       68.31       64.19      8.43 o
 -31   3   4       33.55       21.59      7.00 o
 -29   3   4       31.45       12.16      6.83 o
 -27   3   4       20.12       -1.86      6.08 o
 -25   3   4       48.33       41.34      6.91 o
 -23   3   4      508.71      467.79     12.82 o
 -21   3   4     1370.56     1275.19     23.57 o
 -19   3   4      205.43      276.78      8.49 o
 -17   3   4      766.85      733.80     15.04 o
 -15   3   4     1508.89     1502.49     26.17 o
 -13   3   4      644.88      604.33     12.54 o
 -11   3   4       59.34       73.42      4.94 o
  -9   3   4       97.66       96.72      4.92 o
  -7   3   4      582.02      626.38     13.18 o
  -5   3   4       81.61      107.76      5.51 o
  -3   3   4     5799.90     6264.22    100.17 o
  -1   3   4      230.87      303.61     15.40 o
   1   3   4    17656.42    19534.99    305.74 o
   3   3   4      645.96      766.06     14.24 o
   5   3   4     4842.25     5625.92     75.23 o
   7   3   4      119.89      156.07      4.87 o
   9   3   4       60.56       41.05      2.78 o
  11   3   4      558.10      507.22     10.96 o
  13   3   4       49.88       40.34      3.84 o
  15   3   4      553.27      596.06     12.49 o
  17   3   4       32.27       41.52      3.95 o
  19   3   4       24.51       14.30      6.63 o
  21   3   4        2.34       -4.52      7.20 o
  23   3   4      256.48      219.14     10.09 o
  25   3   4        0.52       -6.60      6.60 o
  27   3   4       96.58       98.89     10.37 o
  29   3   4      249.16      225.64     12.44 o
  31   3   4        8.25       35.02      8.62 o
  33   3   4       74.69       95.65     10.25 o
  35   3   4      217.68      235.47     18.47 o
  37   3   4        1.76        4.64     11.97 o
  39   3   4       59.78       30.48     13.86 o
  41   3   4      144.64      148.05     18.47 o
  43   3   4       45.46       54.65     15.40 o
  45   3   4        9.27       10.66     25.04 o
 -42   4   4       14.50      -21.77     21.77 o
 -40   4   4       19.63        8.21     11.54 o
 -38   4   4        7.64        7.28     10.53 o
 -36   4   4        9.06       -6.16      9.26 o
 -34   4   4        1.64       -8.39      8.39 o
 -32   4   4       62.44       48.46      9.64 o
 -30   4   4      142.11      122.04     10.91 o
 -28   4   4      959.95      897.69     29.15 o
 -26   4   4       14.43        2.18      8.96 o
 -24   4   4       54.05       21.55      8.96 o
 -22   4   4      185.57      167.61     14.45 o
 -20   4   4       68.62       82.69     10.88 o
 -18   4   4     1525.49     1560.35     32.18 o
 -16   4   4     1952.76     1874.27     36.91 o
 -14   4   4      621.59      563.71     15.10 o
 -12   4   4        6.27       11.81      5.75 o
 -10   4   4       51.32       81.36      6.80 o
  -8   4   4     2905.72     2788.92     47.76 o
  -6   4   4       29.88       32.06      5.03 o
  -4   4   4        2.74       12.19      5.06 o
  -2   4   4       74.74       54.89      4.53 o
   0   4   4        2.84        3.10      3.48 o
   2   4   4       59.63       60.70      4.68 o
   4   4   4       78.96       64.29      4.18 o
   6   4   4       26.16       39.02      4.53 o
   8   4   4        1.04        4.05      3.50 o
  10   4   4      855.42      833.15     17.61 o
  12   4   4       12.37        1.93      3.55 o
  14   4   4      107.87       98.37      5.58 o
  16   4   4      189.94      116.29      8.60 o
  18   4   4      227.48      240.32     10.18 o
  20   4   4      142.21      140.64      9.21 o
  22   4   4        6.16       -5.74      5.91 o
  24   4   4      180.77      192.75     11.13 o
  26   4   4      290.72      329.53     15.08 o
  28   4   4        0.00        8.93      7.90 o
  30   4   4      179.65      172.33     12.11 o
  32   4   4      146.87      200.77     13.37 o
  34   4   4       11.24       35.79      9.58 o
  36   4   4      462.14      481.80     24.27 o
  38   4   4        1.21       19.60     13.86 o
  40   4   4      126.86      134.99     17.65 o
  42   4   4       18.10        0.00     13.86 o
 -39   5   4       37.92       42.92     15.68 o
 -37   5   4      209.89      219.95     17.30 o
 -35   5   4        2.58      -10.84     10.84 o
 -33   5   4        7.75       -8.22     10.53 o
 -31   5   4        0.06       -4.76     12.03 o
 -29   5   4       33.69       14.97     15.24 o
 -27   5   4       18.50       11.34      9.90 o
 -25   5   4       20.76       17.62      9.80 o
 -23   5   4      195.74      175.07     14.00 o
 -21   5   4       12.14       -8.62      8.62 o
 -19   5   4       47.80       39.41      7.89 o
 -17   5   4      159.34      163.89     10.72 o
 -15   5   4      608.98      578.94     18.24 o
 -13   5   4      887.76      921.34     22.46 o
 -11   5   4     4190.62     4117.66     75.07 o
  -9   5   4      422.78      484.11     15.27 o
  -7   5   4     2090.78     1966.31     39.07 o
  -5   5   4        2.32       35.71      8.96 o
  -3   5   4     1124.33     1112.24     26.31 o
  -1   5   4        4.91        2.86      8.26 o
   1   5   4       10.33        4.62      7.47 o
   3   5   4      214.74      185.03      8.83 o
   5   5   4        0.02       -2.98      5.05 o
   7   5   4        6.88       -5.05      5.05 o
   9   5   4       46.50       24.70      6.44 o
  11   5   4       32.74       23.83      6.65 o
  13   5   4       54.65       44.05      6.32 o
  15   5   4      555.61      470.03     16.98 o
  17   5   4       39.49       32.72      8.03 o
  19   5   4      139.34      164.60     11.60 o
  21   5   4        4.37        3.46      7.50 o
  23   5   4        3.04        7.62      9.24 o
  25   5   4       89.33      115.44     13.86 o
  27   5   4      133.79      139.34     21.77 o
  29   5   4       26.63       26.13     17.42 o
  31   5   4        8.92        0.00     15.24 o
  33   5   4        8.74       26.13     17.42 o
  35   5   4       61.29       89.27     21.77 o
 -30   6   4        3.30       -8.71     17.42 o
 -28   6   4       11.87       -8.71     17.42 o
 -26   6   4        3.05       21.77     17.42 o
 -24   6   4        4.89        0.00     17.42 o
 -22   6   4       72.54       89.27     21.77 o
 -20   6   4        2.82      -15.24     15.24 o
 -18   6   4       10.62       19.60     15.24 o
 -16   6   4       29.21       36.14     13.06 o
 -14   6   4      174.78      196.18     16.11 o
 -12   6   4      227.04      203.32     16.11 o
 -10   6   4        6.31       -7.85      7.85 o
  -8   6   4       31.92       18.23      8.45 o
  -6   6   4        3.64       -7.30      7.30 o
  -4   6   4       79.30       69.80      9.62 o
  -2   6   4       33.55       14.43      7.73 o
   0   6   4       48.31       39.64      8.30 o
   2   6   4        0.54       -7.49      8.45 o
   4   6   4      375.92      355.88     15.48 o
   6   6   4       58.02       60.97      8.84 o
   8   6   4        3.58       -2.87      7.30 o
  10   6   4      163.12      131.42     10.77 o
  12   6   4      144.52      146.83     16.73 o
  14   6   4       64.07       47.17     13.60 o
  16   6   4       94.82       90.48     14.57 o
  18   6   4       44.78       27.22     12.32 o
  20   6   4      143.11      154.59     23.95 o
  22   6   4       72.09      106.69     21.77 o
  24   6   4       61.03      106.69     21.77 o
  26   6   4        2.87        8.71     17.42 o
  28   6   4       43.83       41.37     19.60 o
  30   6   4        4.93       32.66     19.60 o
 -19   7   4        0.50      -19.60     19.60 o
 -17   7   4       30.70       47.90     21.77 o
 -15   7   4      109.83      106.69     23.95 o
 -13   7   4       32.01       37.01     13.86 o
 -11   7   4       31.36       33.43     13.02 o
  -9   7   4      177.85      194.64     17.65 o
  -7   7   4        4.35       22.86     12.32 o
  -5   7   4        3.25       -0.29     20.68 o
  -3   7   4       60.25       51.90     13.02 o
  -1   7   4        0.23      -10.78     10.78 o
   1   7   4        0.63      -10.78     10.78 o
   3   7   4        0.34       -3.34     11.47 o
   5   7   4        6.55       -5.44     18.51 o
   7   7   4       26.03       25.04     14.15 o
   9   7   4        6.88      -15.24     15.24 o
  11   7   4        4.89      -17.42     17.42 o
  13   7   4       11.05      -17.42     19.60 o
  15   7   4        0.74      -17.42     17.42 o
  17   7   4        0.27        6.53     19.60 o
 -49   1   5       23.95       22.86     16.33 o
 -47   1   5        0.05       -8.71     13.86 o
 -45   1   5       10.38       -6.53     13.06 o
 -43   1   5        0.70      -11.47     11.47 o
 -41   1   5       18.64       16.33     12.32 o
 -39   1   5       39.85       17.42     12.32 o
 -37   1   5       78.20       74.09     13.86 o
 -35   1   5       74.30      103.05     11.69 o
 -33   1   5       27.80       25.71      6.48 o
 -31   1   5     3177.16     3136.61     58.91 o
 -29   1   5      157.91      184.14     10.00 o
 -27   1   5        1.88       -3.73      3.73 o
 -25   1   5       19.24       17.39      3.81 o
 -23   1   5     1030.08     1051.35     19.24 o
 -21   1   5      260.06      315.64      8.58 o
 -19   1   5      516.34      520.93      9.98 o
 -17   1   5     3269.11     3076.08     45.19 o
 -15   1   5      104.61      139.64      5.18 o
 -13   1   5     7095.87     6778.91     95.61 o
 -11   1   5     3197.48     3345.63     51.04 o
  -9   1   5    23787.51    24227.03    352.18 o
  -7   1   5     2219.86     2323.48     33.88 o
  -5   1   5      181.58      214.94      5.17 o
  -3   1   5     2366.53     2407.33     38.03 o
  -1   1   5       45.61       23.19      2.11 o
   1   1   5     5404.21     5283.87     74.55 o
   3   1   5      798.26      711.61     24.79 o
   5   1   5    15844.85    16202.71    226.17 o
   7   1   5      485.23      408.73      7.56 o
   9   1   5      635.15      640.08     12.02 o
  11   1   5     2372.20     2268.20     39.23 o
  13   1   5     1236.90     1260.07     24.44 o
  15   1   5      417.75      391.23      7.72 o
  17   1   5      823.68      784.27     13.99 o
  19   1   5      995.57     1002.68     18.08 o
  21   1   5     1018.21      976.84     18.85 o
  23   1   5      353.86      396.35     10.13 o
  25   1   5     1597.95     1615.56     32.07 o
  27   1   5     1731.50     1698.13     42.69 o
  29   1   5     1445.01     1497.19     36.39 o
  31   1   5      156.79      196.72     14.53 o
  33   1   5     1342.78     1366.05     39.80 o
  35   1   5        1.64       26.13     18.51 o
  37   1   5      725.95      744.25     31.53 o
  39   1   5       44.71       69.17     15.40 o
  41   1   5        2.50        0.13     13.02 o
  43   1   5        0.09       -5.44     13.86 o
  45   1   5       19.31        1.03     21.77 o
  47   1   5        2.57      -10.89     15.40 o
 -48   2   5       55.73       26.13     21.77 o
 -46   2   5        1.81      -13.86     13.86 o
 -44   2   5       13.70       -3.27     13.86 o
 -42   2   5       14.74       16.64     13.31 o
 -40   2   5       23.75       -3.81     11.85 o
 -38   2   5      416.96      433.53     37.08 o
 -36   2   5      520.05      519.55     23.57 o
 -34   2   5     1450.98     1404.27     54.63 o
 -32   2   5        1.43       -3.60      6.83 o
 -30   2   5      716.96      769.43     18.13 o
 -28   2   5      251.52      245.89     10.36 o
 -26   2   5      847.73      783.12     14.32 o
 -24   2   5      640.60      631.28     12.31 o
 -22   2   5       66.23      116.12      5.72 o
 -20   2   5     9839.98     9561.93    128.27 o
 -18   2   5      210.08      331.64      8.33 o
 -16   2   5     4898.12     4760.06     68.65 o
 -14   2   5     2216.29     2429.11     36.62 o
 -12   2   5     7244.24     7566.02    106.86 o
 -10   2   5     4653.22     5215.83     74.02 o
  -8   2   5       12.91       33.94      9.48 o
  -6   2   5     5190.43     5699.89     87.89 o
  -4   2   5      866.72      885.05     17.25 o
  -2   2   5     5567.73     6397.00     97.62 o
   0   2   5       51.91       62.58      7.38 o
   2   2   5     1758.13     1858.93     30.55 o
   4   2   5     1378.39     1421.88     21.71 o
   6   2   5        0.15        1.08      2.27 o
   8   2   5      875.26     1064.23     15.41 o
  10   2   5     1749.76     1814.67     25.06 o
  12   2   5       28.31       16.46      2.79 o
  14   2   5        0.35       -1.21      2.79 o
  16   2   5     1919.70     1775.39     26.56 o
  18   2   5      454.41      479.26     11.06 o
  20   2   5       50.45       39.18      4.23 o
  22   2   5     1017.17     1007.06     20.12 o
  24   2   5       28.52       46.60      6.84 o
  26   2   5      254.11      261.18     10.53 o
  28   2   5      133.12      138.64      9.46 o
  30   2   5     1912.94     1755.72     41.73 o
  32   2   5      321.63      356.94     20.01 o
  34   2   5       23.58       34.84     13.06 o
  36   2   5     1081.96     1083.15     39.24 o
  38   2   5       47.81       54.43     13.86 o
  40   2   5       80.39      105.82     16.11 o
  42   2   5        5.89        6.53     13.86 o
  44   2   5       73.19       83.84     16.94 o
  46   2   5        0.63      -12.82     27.22 o
 -45   3   5       53.13       67.50     26.13 o
 -43   3   5       16.08        4.35     21.77 o
 -41   3   5        6.24        6.53     13.60 o
 -39   3   5        1.42       -8.10      8.10 o
 -37   3   5      138.79      156.32     11.37 o
 -35   3   5       22.91       -3.33      8.59 o
 -33   3   5       48.52       34.34      8.23 o
 -31   3   5       20.67       10.91      7.06 o
 -29   3   5        2.31       -6.75      6.75 o
 -27   3   5      215.23      187.63     10.26 o
 -25   3   5       31.19       59.77      5.59 o
 -23   3   5      862.85      868.40     16.83 o
 -21   3   5      174.16      176.24      8.25 o
 -19   3   5      298.00      327.98      9.28 o
 -17   3   5     1781.88     1685.62     29.41 o
 -15   3   5       51.20       66.82      4.66 o
 -13   3   5        8.55        6.95      3.16 o
 -11   3   5       85.96       89.07      5.18 o
  -9   3   5     1651.12     1705.99     35.22 o
  -7   3   5      253.96      252.39      8.74 o
  -5   3   5     2181.37     2027.84     44.02 o
  -3   3   5      553.05      585.04     13.63 o
  -1   3   5     2299.49     2576.30     45.76 o
   1   3   5      721.15      782.12     19.43 o
   3   3   5      522.05      573.34     11.98 o
   5   3   5      315.18      341.38      8.43 o
   7   3   5       14.41       18.40      3.01 o
   9   3   5     5358.76     5829.81     76.26 o
  11   3   5      736.83      789.70     13.50 o
  13   3   5       34.05       40.37      3.34 o
  15   3   5      254.21      236.73      6.68 o
  17   3   5      335.40      338.55      8.15 o
  19   3   5      918.34      939.32     20.69 o
  21   3   5       19.63       25.78      5.39 o
  23   3   5       17.00       17.46      7.84 o
  25   3   5      271.31      268.40     12.14 o
  27   3   5      469.47      463.09     17.51 o
  29   3   5       73.32       75.16      9.90 o
  31   3   5      196.63      213.38     13.34 o
  33   3   5      365.53      389.87     19.98 o
  35   3   5        1.57       14.15     12.32 o
  37   3   5       33.83       53.34     13.86 o
  39   3   5       14.58        7.68     13.02 o
  41   3   5        8.57       31.57     14.15 o
  43   3   5        2.08      -10.89     21.77 o
  45   3   5       37.12      -19.60     21.77 o
 -42   4   5       32.27       27.63     12.81 o
 -40   4   5        3.79      -11.68     11.68 o
 -38   4   5       88.21      105.55     17.72 o
 -36   4   5       28.98       15.17     11.17 o
 -34   4   5       70.45       92.43     11.81 o
 -32   4   5        0.73       -8.49      8.49 o
 -30   4   5       68.82       88.62     10.68 o
 -28   4   5       97.75       92.58     10.39 o
 -26   4   5      110.99       98.41     10.13 o
 -24   4   5       84.02       50.15     10.53 o
 -22   4   5       51.70       38.92      8.49 o
 -20   4   5      360.58      332.55     13.80 o
 -18   4   5     7642.11     7365.01    128.82 o
 -16   4   5     3352.71     3420.49     63.04 o
 -14   4   5     1849.68     1816.19     36.17 o
 -12   4   5      138.27      146.83      8.05 o
 -10   4   5     1443.60     1338.05     28.11 o
  -8   4   5     2918.46     2765.34     47.55 o
  -6   4   5      714.00      775.46     16.89 o
  -4   4   5     1092.98     1111.86     21.65 o
  -2   4   5       21.14       12.11      3.94 o
   0   4   5      562.18      545.34     15.08 o
   2   4   5      427.31      385.66     10.02 o
   4   4   5     1057.08     1121.50     20.24 o
   6   4   5       43.84       49.27      4.36 o
   8   4   5        0.40       -3.12      3.12 o
  10   4   5        6.01        2.42      3.68 o
  12   4   5       13.32        5.76      4.50 o
  14   4   5      722.49      626.19     14.93 o
  16   4   5       17.80       -2.23      6.76 o
  18   4   5        6.86       -5.39      5.39 o
  20   4   5       97.07      113.70      8.39 o
  22   4   5        8.79        8.71      6.20 o
  24   4   5        3.45       -4.35      7.90 o
  26   4   5        2.95       13.06      7.90 o
  28   4   5      202.01      238.15     13.71 o
  30   4   5      392.20      448.70     21.60 o
  32   4   5      435.04      523.92     19.67 o
  34   4   5      144.89      197.61     13.37 o
  36   4   5       35.48       37.01     19.60 o
  38   4   5        0.81       30.48     19.60 o
  40   4   5       79.74       95.80     23.95 o
 -37   5   5        6.23        7.14     12.44 o
 -35   5   5       88.36      102.68     14.73 o
 -33   5   5        6.46      -10.25     10.25 o
 -31   5   5       78.46       69.24     12.81 o
 -29   5   5        6.00       -6.33      9.90 o
 -27   5   5        0.27      -13.06     13.06 o
 -25   5   5        9.10       -3.90      9.22 o
 -23   5   5      133.88      121.80     12.40 o
 -21   5   5        1.12       -8.31      8.31 o
 -19   5   5       23.07       15.48      7.19 o
 -17   5   5      533.55      527.71     17.13 o
 -15   5   5        0.13        7.05      7.50 o
 -13   5   5      433.33      427.39     21.49 o
 -11   5   5      353.39      372.46     26.55 o
  -9   5   5      196.35      206.42     12.45 o
  -7   5   5      501.14      532.75     15.67 o
  -5   5   5      182.02      187.70     14.29 o
  -3   5   5       64.55       59.92      6.00 o
  -1   5   5      127.86      128.13      8.33 o
   1   5   5       94.57       86.84      7.88 o
   3   5   5       27.87       39.69      5.98 o
   5   5   5      522.56      521.23     13.74 o
   7   5   5        1.46       -6.00      6.00 o
   9   5   5      102.77       94.40      9.09 o
  11   5   5      110.57       92.59      7.81 o
  13   5   5      178.74      164.14      9.01 o
  15   5   5      323.44      351.92     15.50 o
  17   5   5       57.65      101.02     14.08 o
  19   5   5      776.19      769.49     23.07 o
  21   5   5       18.74       13.35      9.16 o
  23   5   5       37.43       11.17     11.87 o
  25   5   5        1.13       -8.31      8.31 o
  27   5   5       24.52       18.68      9.90 o
  29   5   5       36.71       25.04     12.32 o
  31   5   5       26.13       67.50     19.60 o
  33   5   5       99.04      152.41     23.95 o
  35   5   5       37.09       67.50     21.77 o
 -30   6   5        0.18      -21.77     21.77 o
 -28   6   5       99.24       93.62     21.77 o
 -26   6   5        4.21       15.24     17.42 o
 -24   6   5       15.82       32.66     17.42 o
 -22   6   5      271.95      326.59     28.30 o
 -20   6   5        4.93       17.42     17.42 o
 -18   6   5       41.77       41.23     12.03 o
 -16   6   5       22.26        8.71     10.78 o
 -14   6   5       22.07       19.60     10.78 o
 -12   6   5      113.71       84.91     13.02 o
 -10   6   5       30.82       11.97     14.15 o
  -8   6   5        5.42       -7.73      7.73 o
  -6   6   5       16.32       13.77      8.03 o
  -4   6   5       34.28       24.22     11.55 o
  -2   6   5       49.09       40.63      8.39 o
   0   6   5        2.79       -7.01      7.01 o
   2   6   5       46.72       55.02      8.84 o
   4   6   5       49.67       37.99      8.84 o
   6   6   5       23.88       24.41      7.73 o
   8   6   5       42.33       35.69     10.44 o
  10   6   5       36.22       21.99      8.96 o
  12   6   5      210.44      218.47     18.28 o
  14   6   5       74.80       61.88     14.57 o
  16   6   5       44.30       64.39     13.86 o
  18   6   5      248.86      306.99     28.30 o
  20   6   5        1.04       21.77     17.42 o
  22   6   5       49.52       69.67     19.60 o
  24   6   5       12.42       21.77     19.60 o
  26   6   5       22.90       60.96     21.77 o
  28   6   5       38.84       45.72     21.77 o
 -19   7   5      111.71      145.88     26.13 o
 -17   7   5       24.17       39.19     21.77 o
 -15   7   5       58.41       76.20     21.77 o
 -13   7   5        3.33        5.44     12.32 o
 -11   7   5       46.89       44.63     13.86 o
  -9   7   5        3.83       32.15     13.02 o
  -7   7   5      122.83      165.93     16.94 o
  -5   7   5        3.34       -3.48     11.47 o
  -3   7   5        9.25       16.33     12.32 o
  -1   7   5       37.05       36.25     13.06 o
   1   7   5        6.00        0.00     12.32 o
   3   7   5        0.82       -7.62     12.32 o
   5   7   5        8.42        4.64     11.47 o
   7   7   5        2.63      -11.47     11.47 o
   9   7   5       11.79       -4.35     17.42 o
  11   7   5        0.10        4.35     17.42 o
  13   7   5       23.88      -17.42     17.42 o
  15   7   5        9.02       -2.18     17.42 o
  17   7   5        6.78      -17.42     17.42 o
 -50   0   6        3.25      -13.06     21.77 o
 -48   0   6       85.02      102.33     28.30 o
 -46   0   6       52.06       19.60     19.60 o
 -44   0   6        3.47      -15.24     15.24 o
 -42   0   6        8.22       -6.53     15.24 o
 -40   0   6        2.14       19.60     15.24 o
 -38   0   6        4.79       16.33     10.78 o
 -36   0   6      673.36      748.59     32.22 o
 -34   0   6     1120.30      991.28     39.06 o
 -32   0   6      163.09      184.45     12.44 o
 -30   0   6     9293.35     9201.20    204.53 o
 -28   0   6      957.78      947.10     27.73 o
 -26   0   6       50.91       40.40      7.04 o
 -24   0   6       59.39       55.54      6.63 o
 -22   0   6     2364.00     2498.00     59.18 o
 -20   0   6      779.21      881.79     22.81 o
 -18   0   6     3388.93     3175.15     65.44 o
 -16   0   6       36.02       56.94     10.34 o
 -14   0   6     1604.52     1322.22     37.31 o
 -12   0   6     1613.77     1547.14     45.37 o
 -10   0   6     3462.08     2950.02    180.71 o
  -8   0   6      225.77      215.98      8.88 o
  -6   0   6     1587.54     1438.62     41.17 o
  -4   0   6    14822.99    14429.10    384.34 o
  -2   0   6    21410.72    20889.42    486.68 o
   0   0   6    12433.51    12344.71    234.81 o
   2   0   6      308.86      315.07     10.37 o
   4   0   6     2957.41     3025.76     52.48 o
   6   0   6       30.20       30.79      7.77 o
   8   0   6    32006.06    31850.13    782.04 o
  10   0   6      678.25      565.90     18.28 o
  12   0   6    24549.58    25389.67    605.70 o
  14   0   6       67.90       61.18      4.98 o
  16   0   6     1979.50     2149.86     50.51 o
  18   0   6        3.16       15.24      4.98 o
  20   0   6     6712.21     6832.54    185.41 o
  22   0   6     3495.37     3432.37    102.45 o
  24   0   6       17.97       28.30     13.06 o
  26   0   6      928.76      899.21     43.55 o
  28   0   6      902.29      892.68     45.72 o
  30   0   6      954.59      966.70     47.90 o
  32   0   6      388.46      402.79     30.48 o
  34   0   6      211.60      224.26     23.95 o
  36   0   6      121.67      111.04     21.77 o
  38   0   6        0.83       -2.18     19.60 o
  40   0   6       90.13       93.62     23.95 o
  42   0   6        0.34      -19.60     19.60 o
  44   0   6      106.51       82.74     23.95 o
  46   0   6        0.11      -19.60     19.60 o
 -49   1   6        0.01       -7.62     15.40 o
 -47   1   6        0.69       -9.80     13.86 o
 -45   1   6       46.62       14.15     13.86 o
 -43   1   6        2.20      -10.45     11.47 o
 -41   1   6       18.88       18.51     12.32 o
 -39   1   6       77.41       44.57     13.02 o
 -37   1   6       90.54       85.84     18.51 o
 -35   1   6      611.44      579.08     20.31 o
 -33   1   6      863.90      822.39     20.13 o
 -31   1   6      515.68      565.92     16.41 o
 -29   1   6     1972.97     1975.12     33.50 o
 -27   1   6     1452.56     1373.89     24.64 o
 -25   1   6      193.00      159.21      7.98 o
 -23   1   6        8.65       16.83      3.60 o
 -21   1   6      317.73      299.30      8.43 o
 -19   1   6     7282.97     7408.53    115.42 o
 -17   1   6      654.31      615.17     13.54 o
 -15   1   6      459.48      406.11     10.09 o
 -13   1   6    23705.79    25168.63    405.62 o
 -11   1   6       36.44       44.15      4.10 o
  -9   1   6    15695.75    16302.05    263.59 o
  -7   1   6     1387.91     1367.34     32.45 o
  -5   1   6    14459.44    14566.91    219.90 o
  -3   1   6      132.78      167.97      5.30 o
  -1   1   6      242.46      230.93      5.98 o
   1   1   6       28.48       17.39      1.79 o
   3   1   6      466.24      423.56      9.62 o
   5   1   6      151.68       99.44      4.46 o
   7   1   6      194.28      158.42      5.14 o
   9   1   6     2032.90     2112.80     34.45 o
  11   1   6     4624.93     4619.59     72.07 o
  13   1   6     4857.36     4845.15     81.18 o
  15   1   6     2019.91     2064.89     37.16 o
  17   1   6       11.37       13.42      2.89 o
  19   1   6     2526.07     2475.22     55.27 o
  21   1   6      330.60      354.26     10.17 o
  23   1   6      184.93      155.85     12.88 o
  25   1   6     1003.91      975.80     22.92 o
  27   1   6      212.29      216.52     17.63 o
  29   1   6     1078.29     1059.16     36.95 o
  31   1   6     1704.78     1652.23     51.56 o
  33   1   6      288.47      281.00     23.95 o
  35   1   6        1.55        2.18     12.32 o
  37   1   6       48.06       33.75     13.86 o
  39   1   6        0.02      -13.06     13.06 o
  41   1   6       34.49       45.72     15.40 o
  43   1   6        4.49       -9.80     13.86 o
  45   1   6       23.72       17.42     15.40 o
  47   1   6        8.12      -10.89     21.77 o
 -48   2   6        5.20      -17.42     17.42 o
 -46   2   6        2.36      -10.89     13.86 o
 -44   2   6        1.14       -4.99     13.02 o
 -42   2   6       71.27       66.91     15.40 o
 -40   2   6       17.03        4.38     12.47 o
 -38   2   6       42.17       39.77     10.82 o
 -36   2   6      299.17      320.87     16.85 o
 -34   2   6      630.37      725.03     49.65 o
 -32   2   6      893.42      853.83     23.33 o
 -30   2   6      471.58      421.10     15.74 o
 -28   2   6      652.95      689.85     14.96 o
 -26   2   6     2222.10     2080.87     33.84 o
 -24   2   6     1813.12     1776.11     27.32 o
 -22   2   6     2001.82     1973.46     29.71 o
 -20   2   6     1743.47     1702.35     27.38 o
 -18   2   6      691.50      680.32     13.36 o
 -16   2   6      111.95      143.05      5.85 o
 -14   2   6     7288.04     7746.55    109.51 o
 -12   2   6    11663.37    12135.85    169.84 o
 -10   2   6     1759.36     2010.27     30.79 o
  -8   2   6      624.76      747.27     15.70 o
  -6   2   6      265.53      265.64      8.05 o
  -4   2   6       59.36       86.23     12.32 o
  -2   2   6       45.31       54.00      4.53 o
   0   2   6      121.67      160.91      7.43 o
   2   2   6     1618.79     1691.38     28.25 o
   4   2   6     2268.51     2372.84     35.18 o
   6   2   6      418.78      398.12      7.40 o
   8   2   6     1457.80     1530.61     23.01 o
  10   2   6     2505.79     2803.15     39.75 o
  12   2   6     1334.49     1232.91     20.47 o
  14   2   6     6344.47     6133.98    100.79 o
  16   2   6     1569.84     1568.47     27.10 o
  18   2   6       72.55       93.27      4.50 o
  20   2   6      713.96      712.40     15.65 o
  22   2   6       56.37       63.95      5.65 o
  24   2   6     1855.45     1737.26     34.89 o
  26   2   6     1601.03     1565.83     34.92 o
  28   2   6      254.49      263.35     20.04 o
  30   2   6     1399.02     1352.01     34.48 o
  32   2   6       86.58       94.82     13.86 o
  34   2   6      583.97      658.10     28.45 o
  36   2   6       73.34       89.27     15.40 o
  38   2   6        8.23       21.77     13.86 o
  40   2   6      189.59      181.13     18.47 o
  42   2   6       22.92       23.38     14.57 o
  44   2   6        9.89      -11.46     31.57 o
  46   2   6        3.47      -10.89     21.77 o
 -45   3   6        0.01      -15.24     21.77 o
 -43   3   6       19.02       13.06     21.77 o
 -41   3   6       22.01       -2.18     15.40 o
 -39   3   6       47.24       51.10     12.11 o
 -37   3   6       16.45       16.46      9.27 o
 -35   3   6       57.88       76.10     10.06 o
 -33   3   6        1.50       -7.91      7.91 o
 -31   3   6      338.05      372.66     14.05 o
 -29   3   6       15.68       23.32      7.84 o
 -27   3   6     4352.87     4301.57     86.51 o
 -25   3   6       25.32       54.38      6.13 o
 -23   3   6     3370.05     3171.63     48.50 o
 -21   3   6        2.55       -4.34      4.95 o
 -19   3   6       34.46       35.78      4.53 o
 -17   3   6     2175.90     2101.69     33.07 o
 -15   3   6       37.13       45.66      4.20 o
 -13   3   6        3.82        4.27      3.84 o
 -11   3   6       21.68        8.51      3.46 o
  -9   3   6     1544.85     1642.00     29.95 o
  -7   3   6     1175.91     1242.11     21.48 o
  -5   3   6     7149.20     7231.99    115.22 o
  -3   3   6      572.86      677.63     13.54 o
  -1   3   6       15.24       23.46      3.64 o
   1   3   6      142.63      136.18      6.17 o
   3   3   6       67.23      101.91      5.37 o
   5   3   6       27.72       38.60      4.26 o
   7   3   6     1430.57     1530.58     23.53 o
   9   3   6     1505.00     1713.73     25.21 o
  11   3   6      262.35      343.78      7.68 o
  13   3   6      529.93      613.99     11.40 o
  15   3   6       61.48       61.00      4.07 o
  17   3   6       16.56       22.06      4.72 o
  19   3   6      242.16      254.29      9.62 o
  21   3   6      123.21      132.34      9.10 o
  23   3   6      736.46      752.19     22.12 o
  25   3   6      221.83      208.86     12.44 o
  27   3   6       43.46       23.26      8.62 o
  29   3   6      406.44      456.33     17.51 o
  31   3   6      215.17      244.29     14.09 o
  33   3   6       25.72       40.08      9.58 o
  35   3   6       36.24       32.79     13.02 o
  37   3   6       13.05        5.44     12.32 o
  39   3   6        0.02      -12.32     12.32 o
  41   3   6      140.41      156.79     18.47 o
  43   3   6        8.40        0.80     15.24 o
 -42   4   6        0.10        0.00     12.81 o
 -40   4   6        3.98      -11.54     11.54 o
 -38   4   6       87.24      122.75     14.73 o
 -36   4   6        0.02      -10.53     10.53 o
 -34   4   6        0.02      -10.25     10.25 o
 -32   4   6        0.20       -9.28      9.28 o
 -30   4   6       57.17       53.59     10.55 o
 -28   4   6       23.54       15.60      9.01 o
 -26   4   6      156.11      136.84     11.67 o
 -24   4   6      243.87      261.23     12.10 o
 -22   4   6       19.35       12.18      6.43 o
 -20   4   6     1313.02     1299.00     27.76 o
 -18   4   6     3527.07     3511.84     64.99 o
 -16   4   6     2096.33     2065.32     40.82 o
 -14   4   6        2.29       16.13      5.60 o
 -12   4   6       79.40       91.13      7.19 o
 -10   4   6      444.68      427.59     13.33 o
  -8   4   6      100.14      106.42      6.60 o
  -6   4   6     3213.41     3050.14     73.03 o
  -4   4   6      387.62      431.08     12.33 o
  -2   4   6      195.02      220.93      8.51 o
   0   4   6       84.62       78.15      5.90 o
   2   4   6      463.96      488.54     12.35 o
   4   4   6      136.24      160.38      6.61 o
   6   4   6      660.64      652.61     13.72 o
   8   4   6      396.32      383.49      9.84 o
  10   4   6      637.58      669.87     13.91 o
  12   4   6       34.20       24.66      4.58 o
  14   4   6      102.49       94.52      5.94 o
  16   4   6      129.42      108.95      8.28 o
  18   4   6        6.95        1.12      6.39 o
  20   4   6       53.12       63.59     10.88 o
  22   4   6      994.64      964.39     38.97 o
  24   4   6       34.87       55.94     12.32 o
  26   4   6      215.53      245.64     17.65 o
  28   4   6       45.95       68.15     13.02 o
  30   4   6       58.99      102.15     14.57 o
  32   4   6      167.46      174.04     16.73 o
  34   4   6        0.76        8.71     12.32 o
  36   4   6       10.06       15.24     17.42 o
  38   4   6       24.22       19.60     19.60 o
  40   4   6        4.42       10.89     19.60 o
 -37   5   6        0.38      -12.81     12.81 o
 -35   5   6      219.42      313.73     19.80 o
 -33   5   6       37.11       72.33     13.71 o
 -31   5   6        0.61       -0.38     10.25 o
 -29   5   6       79.47       82.18     13.12 o
 -27   5   6        0.30       -9.58      9.58 o
 -25   5   6        0.72       -7.97      7.97 o
 -23   5   6      111.43       86.58     10.39 o
 -21   5   6      229.40      195.73     11.92 o
 -19   5   6       12.24        4.50      6.92 o
 -17   5   6      923.55      771.52     23.88 o
 -15   5   6      101.47       83.04      9.62 o
 -13   5   6        0.03        9.64      7.59 o
 -11   5   6      258.34      246.09     11.33 o
  -9   5   6        1.37       10.23      8.51 o
  -7   5   6      357.97      379.03     18.49 o
  -5   5   6      852.06      846.92     20.74 o
  -3   5   6        3.25       11.96      5.18 o
  -1   5   6      124.05      122.41      8.63 o
   1   5   6       66.66       57.55      7.06 o
   3   5   6       74.68       65.21      6.41 o
   5   5   6      258.35      233.46      9.67 o
   7   5   6       55.06       44.65      5.98 o
   9   5   6      254.22      218.56      9.28 o
  11   5   6      115.94      108.00      8.19 o
  13   5   6      534.15      485.68     17.93 o
  15   5   6       13.07       26.58      8.39 o
  17   5   6      135.50      146.97     11.63 o
  19   5   6        0.14        0.46      8.31 o
  21   5   6       37.17       24.05      9.58 o
  23   5   6        3.05       -5.81      8.80 o
  25   5   6        0.84       -8.80      8.80 o
  27   5   6        9.35       -0.06      9.90 o
  29   5   6      102.46      121.97     15.40 o
  31   5   6       82.20      104.51     21.77 o
  33   5   6      255.47      249.39     19.20 o
  35   5   6        0.13      -17.42     17.42 o
 -30   6   6        6.85       12.63     17.42 o
 -28   6   6       68.53       64.10     17.42 o
 -26   6   6        0.82       -9.19     13.60 o
 -24   6   6      107.25      111.47     16.73 o
 -22   6   6       58.75       97.98     21.77 o
 -20   6   6      155.30      156.76     21.77 o
 -18   6   6      222.54      249.75     19.60 o
 -16   6   6       22.32       41.22     11.47 o
 -14   6   6       13.94        4.52     11.97 o
 -12   6   6       54.62       51.11     11.47 o
 -10   6   6       27.02       19.60     10.78 o
  -8   6   6       16.58        2.01      8.85 o
  -6   6   6        9.48        3.00      8.85 o
  -4   6   6       15.12        3.46      7.50 o
  -2   6   6       47.61       28.09      8.11 o
   0   6   6       71.04       61.49      9.40 o
   2   6   6        6.39       -7.01      7.01 o
   4   6   6       41.10       49.54      9.01 o
   6   6   6       66.16       31.07      8.07 o
   8   6   6        7.12       18.85      8.62 o
  10   6   6       19.42       29.41      9.22 o
  12   6   6      489.41      408.43     25.09 o
  14   6   6       26.92       56.61     19.60 o
  16   6   6      310.52      304.82     28.30 o
  18   6   6      219.62      239.50     28.30 o
  20   6   6      102.52      113.22     21.77 o
  22   6   6        2.71       15.24     17.42 o
  24   6   6       23.97       45.72     19.60 o
  26   6   6        3.62       23.95     19.60 o
  28   6   6        3.78       26.13     19.60 o
 -17   7   6       38.92       65.32     21.77 o
 -15   7   6       23.48       17.42     13.02 o
 -13   7   6        4.10       -9.43     11.47 o
 -11   7   6       10.01       10.89     12.32 o
  -9   7   6        0.19       -6.24     11.47 o
  -7   7   6        7.07        9.43     11.47 o
  -5   7   6        2.31       14.15     14.15 o
  -3   7   6        0.96      -10.78     10.78 o
  -1   7   6        4.61      -18.51     18.51 o
   1   7   6        1.08      -11.97     11.97 o
   3   7   6       24.44       16.33     18.51 o
   5   7   6       59.20       51.91     14.15 o
   7   7   6       10.00       -6.53     17.42 o
   9   7   6        0.15      -15.24     15.24 o
  11   7   6       21.23       13.06     19.60 o
  13   7   6       14.84      -13.06     19.60 o
  15   7   6        0.30      -13.06     17.42 o
 -49   1   7       56.28       63.14     23.95 o
 -47   1   7       33.94       26.02     16.11 o
 -45   1   7       91.67      122.28     18.47 o
 -43   1   7       26.03       11.97     13.86 o
 -41   1   7      239.38      217.73     19.20 o
 -39   1   7       29.03       23.82     13.02 o
 -37   1   7      110.10       96.36     17.07 o
 -35   1   7      195.63      193.29     13.67 o
 -33   1   7       73.70       83.49      8.51 o
 -31   1   7      329.28      281.95     10.09 o
 -29   1   7      306.45      306.68     10.73 o
 -27   1   7     4246.29     4089.04     63.20 o
 -25   1   7        0.02        4.95      3.88 o
 -23   1   7      633.49      612.81     13.60 o
 -21   1   7       23.05       10.81      3.94 o
 -19   1   7      188.03      227.24      8.40 o
 -17   1   7      410.35      468.02     12.27 o
 -15   1   7      582.73      488.07     12.47 o
 -13   1   7     6462.14     6755.12    112.00 o
 -11   1   7      412.71      527.11     12.65 o
  -9   1   7     7017.14     7632.50    125.40 o
  -7   1   7     1330.87     1365.88     25.40 o
  -5   1   7     8451.37     8653.95    132.75 o
  -3   1   7      826.65      868.77     16.13 o
  -1   1   7      193.14      183.25      5.98 o
   1   1   7     5951.74     6015.19     90.19 o
   3   1   7     8310.04     8158.79    114.53 o
   5   1   7    10876.24    11606.12    162.34 o
   7   1   7      101.06      114.90      5.27 o
   9   1   7    19672.76    20977.81    293.31 o
  11   1   7      665.31      621.89     16.23 o
  13   1   7      508.96      429.79      9.71 o
  15   1   7        8.72       22.90      3.42 o
  17   1   7      497.59      524.22     11.95 o
  19   1   7     1187.16     1197.54     25.25 o
  21   1   7       66.94       85.36      6.84 o
  23   1   7     3876.13     3852.89     94.66 o
  25   1   7      455.24      441.65     25.24 o
  27   1   7     1434.07     1330.44     43.11 o
  29   1   7       80.77       44.63     12.32 o
  31   1   7      395.91      385.57     21.55 o
  33   1   7        7.37        1.09     12.32 o
  35   1   7      248.94      239.50     20.01 o
  37   1   7      185.18      224.34     20.01 o
  39   1   7        4.13       -4.87     13.02 o
  41   1   7        0.31      -13.02     13.02 o
  43   1   7       17.03      -10.89     13.86 o
  45   1   7       10.66       -7.33     14.57 o
 -48   2   7       11.02      -13.06     21.77 o
 -46   2   7        0.56      -13.02     13.02 o
 -44   2   7        4.11      -13.02     13.02 o
 -42   2   7        1.99      -13.02     13.02 o
 -40   2   7        0.01      -13.63     13.63 o
 -38   2   7      296.28      275.20     17.28 o
 -36   2   7       16.12       22.10     12.48 o
 -34   2   7      170.67      207.86     14.56 o
 -32   2   7       95.36       60.91     11.31 o
 -30   2   7     1345.30     1386.88     38.65 o
 -28   2   7      621.78      651.14     16.39 o
 -26   2   7     3066.39     2906.11     42.83 o
 -24   2   7     2351.85     2338.38     35.11 o
 -22   2   7       16.44       28.45      4.98 o
 -20   2   7        4.89        6.74      3.79 o
 -18   2   7      615.67      576.76     12.21 o
 -16   2   7      134.31      153.35      5.96 o
 -14   2   7        0.02       -0.68      3.19 o
 -12   2   7      605.48      632.79     12.38 o
 -10   2   7      617.83      747.80     14.55 o
  -8   2   7      800.52      886.64     18.23 o
  -6   2   7      231.41      268.17      8.47 o
  -4   2   7     2289.82     2191.60     38.70 o
  -2   2   7     1138.73     1423.53     26.77 o
   0   2   7      323.10      371.31      9.92 o
   2   2   7      296.75      357.35      7.84 o
   4   2   7      279.48      258.20      7.41 o
   6   2   7       15.17       23.99      3.46 o
   8   2   7     3897.42     3620.21     50.51 o
  10   2   7     2233.45     2106.50     32.53 o
  12   2   7     2558.91     2608.21     45.10 o
  14   2   7     2762.97     2665.30     45.85 o
  16   2   7        7.09       14.10      3.38 o
  18   2   7     1109.54     1103.13     21.05 o
  20   2   7     2202.44     2102.94     49.45 o
  22   2   7      745.79      748.04     27.70 o
  24   2   7     1445.78     1425.48     35.02 o
  26   2   7      544.51      536.93     18.23 o
  28   2   7       45.54       33.88      8.62 o
  30   2   7      168.15      177.62     18.51 o
  32   2   7      245.78      242.76     22.86 o
  34   2   7      113.48      104.00     15.40 o
  36   2   7        6.96       16.33     12.32 o
  38   2   7      122.41      128.61     16.94 o
  40   2   7       98.84      106.73     16.94 o
  42   2   7       40.81       50.08     15.40 o
  44   2   7        6.41        5.44     15.40 o
 -43   3   7       19.75        8.71     23.95 o
 -41   3   7       99.37       91.65     20.01 o
 -39   3   7        0.01      -14.57     14.57 o
 -37   3   7       38.02       20.17     11.51 o
 -35   3   7        3.50       13.72     10.57 o
 -33   3   7       51.83       54.95     11.94 o
 -31   3   7        9.07        8.00      8.78 o
 -29   3   7      852.76      756.78     19.98 o
 -27   3   7      344.74      450.38     12.86 o
 -25   3   7      515.70      518.72     13.69 o
 -23   3   7      313.24      375.81     10.92 o
 -21   3   7      240.08      241.34      8.91 o
 -19   3   7      106.52      103.75      5.99 o
 -17   3   7       83.55       77.82      5.20 o
 -15   3   7       99.90      110.88      5.53 o
 -13   3   7     1424.30     1323.73     24.84 o
 -11   3   7      429.82      440.61     11.43 o
  -9   3   7      784.11      707.47     14.20 o
  -7   3   7      336.18      299.62      8.65 o
  -5   3   7        8.85        5.95      4.16 o
  -3   3   7      854.27      732.76     16.96 o
  -1   3   7     2933.74     2896.60     64.46 o
   1   3   7      204.69      211.54      7.66 o
   3   3   7        2.56       -2.51      3.44 o
   5   3   7       78.12       59.23      4.26 o
   7   3   7      357.98      330.57      8.68 o
   9   3   7       64.40       74.64      4.25 o
  11   3   7       36.99       52.75      4.42 o
  13   3   7       68.81       75.85      4.79 o
  15   3   7       14.88       10.34      4.01 o
  17   3   7       45.30       54.96      7.34 o
  19   3   7      562.06      590.57     15.52 o
  21   3   7       26.76       47.57      8.31 o
  23   3   7     1088.32     1143.40     35.49 o
  25   3   7        1.41       -6.19      7.33 o
  27   3   7      218.03      241.69     13.71 o
  29   3   7      652.26      684.46     23.93 o
  31   3   7      368.02      399.67     17.51 o
  33   3   7        8.87        7.40     19.60 o
  35   3   7        8.75       37.14     13.02 o
  37   3   7        2.92        0.00     12.32 o
  39   3   7        1.71      -11.01     13.02 o
  41   3   7       97.16      119.71     19.60 o
  43   3   7        2.86      -21.77     21.77 o
 -42   4   7       12.98        3.36     16.73 o
 -40   4   7       41.45       44.09     14.09 o
 -38   4   7        2.85       -9.23     12.44 o
 -36   4   7        0.12       -7.09     11.17 o
 -34   4   7      230.35      260.75     17.30 o
 -32   4   7       12.00       12.93     10.55 o
 -30   4   7        0.10       -9.74      9.74 o
 -28   4   7      485.38      498.28     18.85 o
 -26   4   7      116.23      110.60     11.50 o
 -24   4   7      491.30      436.21     14.50 o
 -22   4   7      327.44      318.95     12.57 o
 -20   4   7      975.68      924.52     21.88 o
 -18   4   7       12.93       36.86      9.43 o
 -16   4   7     1108.90     1099.16     23.00 o
 -14   4   7       51.05       64.92      6.64 o
 -12   4   7       13.98       25.40      5.26 o
 -10   4   7     1813.80     1748.64     31.84 o
  -8   4   7      344.47      376.32     11.52 o
  -6   4   7        3.48        3.70      4.11 o
  -4   4   7      536.58      494.43     11.88 o
  -2   4   7      749.10      714.40     19.54 o
   0   4   7     1582.09     1538.46     34.57 o
   2   4   7       40.35       43.43      4.60 o
   4   4   7      412.66      430.62     10.14 o
   6   4   7      292.91      306.94      8.39 o
   8   4   7       14.46        8.87      4.39 o
  10   4   7       41.87       33.88      4.88 o
  12   4   7       55.97       48.16      5.37 o
  14   4   7      526.60      461.22     12.50 o
  16   4   7        3.30        6.84      6.20 o
  18   4   7      333.15      377.82     17.82 o
  20   4   7      262.43      238.44     15.28 o
  22   4   7       58.31       85.64     11.31 o
  24   4   7       37.07       45.87     10.43 o
  26   4   7      208.20      240.74     15.53 o
  28   4   7      226.98      272.45     18.28 o
  30   4   7       35.57       47.02     20.68 o
  32   4   7        1.14       -3.27     10.78 o
  34   4   7       32.52       26.51     13.02 o
  36   4   7       95.42       82.74     21.77 o
  38   4   7       70.97       95.80     23.95 o
  40   4   7       13.43        6.53     19.60 o
 -37   5   7      125.44      119.68     16.63 o
 -35   5   7      113.60      200.52     18.23 o
 -33   5   7       35.42       49.77     14.96 o
 -31   5   7       78.16       74.32     13.12 o
 -29   5   7       27.95       16.27     11.83 o
 -27   5   7       24.09       35.84     11.54 o
 -25   5   7        0.02       -9.90      9.90 o
 -23   5   7        9.55        2.33      8.39 o
 -21   5   7       71.05       48.71      8.05 o
 -19   5   7       64.08       62.41      8.33 o
 -17   5   7      228.75      207.19     10.99 o
 -15   5   7        6.70       11.30      7.01 o
 -13   5   7      382.24      392.75     15.45 o
 -11   5   7       51.99       57.78      7.49 o
  -9   5   7       13.29       13.80      9.29 o
  -7   5   7       42.49       57.11     14.20 o
  -5   5   7      428.95      387.09     13.28 o
  -3   5   7        1.97       -1.52      5.29 o
  -1   5   7        4.52       -5.51      5.51 o
   1   5   7       77.66       60.26      7.35 o
   3   5   7       81.22       89.23      6.74 o
   5   5   7       36.78       37.93      5.91 o
   7   5   7        4.09       -4.73      4.73 o
   9   5   7      403.57      333.03     10.37 o
  11   5   7       60.77       75.01      6.88 o
  13   5   7     1065.42      974.18     27.29 o
  15   5   7      378.87      415.18     19.37 o
  17   5   7      145.97      181.03     14.00 o
  19   5   7      176.58      192.91     14.53 o
  21   5   7       37.20       28.22      9.90 o
  23   5   7        0.76       -4.35      9.24 o
  25   5   7       37.83       36.86     10.72 o
  27   5   7        0.17       -3.76      9.58 o
  29   5   7       13.06        0.00     12.32 o
  31   5   7        7.86        6.53     13.86 o
  33   5   7       51.67       47.90     14.57 o
  35   5   7       11.97       19.60     19.60 o
 -30   6   7        1.94       -8.71     19.60 o
 -28   6   7       48.92       52.45     16.73 o
 -26   6   7        4.21        0.73     16.33 o
 -24   6   7        5.92       19.05     15.17 o
 -22   6   7       29.11       34.51     15.17 o
 -20   6   7       25.50       16.04     15.24 o
 -18   6   7        4.25       -8.29      9.42 o
 -16   6   7        0.74       -8.85      8.85 o
 -14   6   7       43.90       44.71     11.47 o
 -12   6   7      119.79      141.21     14.57 o
 -10   6   7       25.57       20.84     10.45 o
  -8   6   7      101.01      113.84     20.68 o
  -6   6   7       72.32       57.47     10.72 o
  -4   6   7       57.49       72.52     17.61 o
  -2   6   7        2.95       -0.80      8.31 o
   0   6   7        0.10       -4.75      8.16 o
   2   6   7        0.64       -5.16      8.31 o
   4   6   7       26.53       29.33      8.61 o
   6   6   7      284.35      248.36     12.93 o
   8   6   7       10.61        7.79      7.50 o
  10   6   7      250.61      234.59     20.40 o
  12   6   7        1.99       15.24     17.42 o
  14   6   7      151.45      126.28     23.95 o
  16   6   7        7.12       15.24     17.42 o
  18   6   7       93.68      126.28     23.95 o
  20   6   7       19.38       13.06     17.42 o
  22   6   7       19.64       47.90     19.60 o
  24   6   7        1.43        0.00     17.42 o
  26   6   7       94.40      137.17     23.95 o
 -15   7   7       31.30        7.69     11.44 o
 -13   7   7        0.41        1.24     13.12 o
 -11   7   7        0.67      -10.25     10.25 o
  -9   7   7        0.91        1.09     12.06 o
  -7   7   7        0.09        4.90     13.06 o
  -5   7   7        0.00       -9.14     11.47 o
  -3   7   7        0.88       -2.03     10.15 o
  -1   7   7       66.60       50.60     12.19 o
   1   7   7       11.08       29.96     10.84 o
   3   7   7       65.80       66.51     11.99 o
   5   7   7        1.93      -10.06     10.06 o
   7   7   7        0.36      -15.24     17.42 o
   9   7   7        2.68      -17.42     17.42 o
  11   7   7       29.50      -13.06     17.42 o
  13   7   7       13.25       34.84     21.77 o
 -48   0   8      576.07      679.31     50.08 o
 -46   0   8        0.30       19.60     23.95 o
 -44   0   8      605.81      644.47     45.72 o
 -42   0   8        0.96        0.00     17.42 o
 -40   0   8      106.92       95.80     21.77 o
 -38   0   8      298.22      298.28     30.48 o
 -36   0   8      575.31      667.67     30.68 o
 -34   0   8       60.63       72.11     10.43 o
 -32   0   8      658.69      566.79     21.30 o
 -30   0   8      170.65      186.05     15.11 o
 -28   0   8     2209.80     2098.63     52.75 o
 -26   0   8     9964.71     9765.70    216.54 o
 -24   0   8     2825.18     2431.58     58.93 o
 -22   0   8      568.27      504.03     17.82 o
 -20   0   8       35.50       22.90      7.33 o
 -18   0   8     2626.15     2647.57     70.31 o
 -16   0   8      843.97      846.60     42.46 o
 -14   0   8      704.48      732.47     22.44 o
 -12   0   8       28.25       45.78     13.33 o
 -10   0   8       56.07       71.58      7.16 o
  -8   0   8     1489.37     1587.93     39.35 o
  -6   0   8     1714.83     1619.78     44.67 o
  -4   0   8     5717.42     5411.76    185.73 o
  -2   0   8      128.94       83.94      7.23 o
   0   0   8    14982.27    15339.61    444.99 o
   2   0   8     7436.09     8299.12    140.55 o
   4   0   8     5223.67     5210.25     89.28 o
   6   0   8     8943.65     9957.72    204.68 o
   8   0   8    39327.76    41554.45   1199.67 o
  10   0   8     7672.10     8696.91    217.52 o
  12   0   8     8606.53     8949.98    223.68 o
  14   0   8       30.71       19.64      4.98 o
  16   0   8     6778.46     6925.94    238.13 o
  18   0   8     1608.74     1518.18     42.78 o
  20   0   8        2.05        1.09      5.60 o
  22   0   8      100.51      115.87      9.23 o
  24   0   8       36.40       28.30     13.06 o
  26   0   8     1538.30     1447.88     65.32 o
  28   0   8       25.77       32.66     15.24 o
  30   0   8      536.24      468.11     32.66 o
  32   0   8      107.02       95.80     19.60 o
  34   0   8        6.48       10.89     17.42 o
  36   0   8        0.71      -10.89     17.42 o
  38   0   8      175.36      167.65     26.13 o
  40   0   8      142.29      148.05     26.13 o
  42   0   8      142.71      163.29     28.30 o
  44   0   8       35.06       32.66     23.95 o
 -49   1   8        0.01       -6.53     21.77 o
 -47   1   8        5.58       -5.27     14.57 o
 -45   1   8      130.60      130.44     28.30 o
 -43   1   8        1.24       -2.56     13.02 o
 -41   1   8       14.03        7.30     13.02 o
 -39   1   8      155.88      140.79     17.65 o
 -37   1   8       33.34       27.05     10.43 o
 -35   1   8       78.46       61.54     10.68 o
 -33   1   8      113.56      123.90     12.39 o
 -31   1   8      950.96      838.02     18.40 o
 -29   1   8        0.02       -4.83      4.83 o
 -27   1   8     5006.23     4881.55     77.56 o
 -25   1   8       25.52       36.58      5.41 o
 -23   1   8     1146.20     1144.69     22.92 o
 -21   1   8        1.66       -3.94      3.94 o
 -19   1   8     2810.31     2709.55     45.70 o
 -17   1   8     2202.28     2163.80     39.59 o
 -15   1   8     1613.77     1589.00     30.21 o
 -13   1   8        0.74       -0.07      4.32 o
 -11   1   8      276.59      280.42      9.03 o
  -9   1   8     2110.43     2225.49     42.71 o
  -7   1   8      118.62      102.19      6.11 o
  -5   1   8      321.88      358.14     13.39 o
  -3   1   8     1899.74     1989.05     33.16 o
  -1   1   8     2422.44     2667.61     40.28 o
   1   1   8     3574.52     3625.62     53.49 o
   3   1   8     1859.13     1840.40     26.70 o
   5   1   8      130.35      144.07      9.40 o
   7   1   8     1359.59     1341.27     22.83 o
   9   1   8    14397.78    14407.82    202.81 o
  11   1   8     1414.85     1540.75     26.57 o
  13   1   8     3206.25     3070.09     49.58 o
  15   1   8      846.34      950.10     18.68 o
  17   1   8       33.11       45.33      3.92 o
  19   1   8      942.43     1012.00     18.90 o
  21   1   8      568.47      552.48     20.90 o
  23   1   8      699.04      676.04     20.77 o
  25   1   8       35.24       19.85      8.27 o
  27   1   8       34.26       18.51     14.15 o
  29   1   8       70.50       71.92     13.86 o
  31   1   8      547.87      553.57     26.17 o
  33   1   8      125.91      114.72     15.40 o
  35   1   8      101.67      137.10     20.68 o
  37   1   8      501.35      479.84     39.19 o
  39   1   8      150.82      171.61     18.47 o
  41   1   8       38.33       31.40     14.57 o
  43   1   8       28.27       23.95     15.40 o
  45   1   8       26.02        4.35     21.77 o
 -48   2   8       74.99       58.79     23.95 o
 -46   2   8        2.14      -14.57     14.57 o
 -44   2   8       54.47       35.35     16.11 o
 -42   2   8       18.85       -1.03     14.57 o
 -40   2   8        3.31      -11.20     14.44 o
 -38   2   8       27.11       28.27     16.35 o
 -36   2   8      220.56      157.39     15.40 o
 -34   2   8      115.19      131.19     18.54 o
 -32   2   8       20.57        7.09     10.37 o
 -30   2   8     2120.57     1870.04     37.43 o
 -28   2   8       48.26       82.86     12.42 o
 -26   2   8      460.76      519.60     13.80 o
 -24   2   8      140.24      143.50      8.12 o
 -22   2   8        1.26        3.74      4.13 o
 -20   2   8      714.09      714.11     14.69 o
 -18   2   8      104.18      121.46      6.07 o
 -16   2   8     3409.09     3234.26     53.44 o
 -14   2   8       38.41       37.02      4.05 o
 -12   2   8      207.72      225.34      7.41 o
 -10   2   8     2708.83     2817.95     44.91 o
  -8   2   8      362.79      520.77     11.54 o
  -6   2   8     7814.87     8646.65    141.12 o
  -4   2   8        6.62       22.75      9.11 o
  -2   2   8     1430.99     1622.51     34.22 o
   0   2   8     1243.67     1240.45     23.69 o
   2   2   8       60.56       59.07      5.47 o
   4   2   8     1665.89     1731.75     29.59 o
   6   2   8        4.34        4.21      3.56 o
   8   2   8       58.67       62.20      4.57 o
  10   2   8     1977.39     1957.02     32.25 o
  12   2   8      448.20      498.86     11.27 o
  14   2   8      876.94      910.57     17.19 o
  16   2   8     1544.64     1419.10     26.93 o
  18   2   8       37.12       35.78      6.08 o
  20   2   8      533.09      510.28     15.60 o
  22   2   8        0.04       -6.53      6.60 o
  24   2   8       79.63       75.64      9.58 o
  26   2   8      132.08      140.89     11.17 o
  28   2   8      128.88      111.11     11.17 o
  30   2   8        0.08      -10.78     10.78 o
  32   2   8       16.51        2.18     12.32 o
  34   2   8       22.51       21.77     12.32 o
  36   2   8       50.79       66.85     14.57 o
  38   2   8        1.57       12.04     13.02 o
  40   2   8       34.71       39.19     15.40 o
  42   2   8        1.79       -7.62     13.86 o
  44   2   8        2.38      -19.60     19.60 o
 -43   3   8        6.87      -23.95     23.95 o
 -41   3   8       90.68       66.89     19.20 o
 -39   3   8        2.20       14.15     16.94 o
 -37   3   8     1063.03      998.99     42.32 o
 -35   3   8      307.82      354.92     43.11 o
 -33   3   8      471.67      454.52     26.08 o
 -31   3   8       88.52      149.64     22.14 o
 -29   3   8        2.11        5.46      9.43 o
 -27   3   8       14.73       28.36      7.13 o
 -25   3   8      244.60      248.08     11.46 o
 -23   3   8     1111.61     1148.09     25.24 o
 -21   3   8      520.64      512.00     13.75 o
 -19   3   8      405.24      410.04     12.02 o
 -17   3   8       33.49       39.95      5.58 o
 -15   3   8       20.05       22.10      5.73 o
 -13   3   8      320.45      349.59     10.52 o
 -11   3   8     1309.33     1312.92     24.73 o
  -9   3   8      255.58      279.10      9.39 o
  -7   3   8      377.05      380.38     14.44 o
  -5   3   8        1.31        2.18      3.86 o
  -3   3   8     1085.12     1065.00     27.43 o
  -1   3   8       62.28       59.96      5.08 o
   1   3   8       50.31       66.05      5.18 o
   3   3   8       36.00       56.13      5.51 o
   5   3   8        1.54       -3.28      3.28 o
   7   3   8       91.46       97.25      4.66 o
   9   3   8      479.90      452.80     10.55 o
  11   3   8      148.57      132.93      6.17 o
  13   3   8     1951.54     1928.69     33.20 o
  15   3   8      437.15      447.10     12.98 o
  17   3   8       59.75       98.07      7.73 o
  19   3   8      123.61      129.38      9.21 o
  21   3   8      217.11      235.43     20.43 o
  23   3   8      836.08      922.41     26.23 o
  25   3   8        4.83       18.41     10.03 o
  27   3   8      512.00      494.07     18.77 o
  29   3   8      114.30      146.83     11.99 o
  31   3   8        4.06       23.69      9.44 o
  33   3   8        0.39       -7.55     11.47 o
  35   3   8       19.35       23.95     13.86 o
  37   3   8        2.62       -2.18     12.32 o
  39   3   8       29.35        7.62     13.86 o
  41   3   8       31.66       27.37     16.11 o
 -42   4   8        7.67        4.35     26.13 o
 -40   4   8       70.09       98.39     16.63 o
 -38   4   8        5.45       -2.38     12.72 o
 -36   4   8       22.58       31.29     13.12 o
 -34   4   8       79.44      108.60     14.09 o
 -32   4   8      150.87      151.43     15.36 o
 -30   4   8      318.98      280.06     15.75 o
 -28   4   8      205.09      209.88     14.13 o
 -26   4   8        4.56       -5.59      9.08 o
 -24   4   8       83.39       84.58      8.70 o
 -22   4   8      145.34      136.60      9.72 o
 -20   4   8       66.95       61.85      7.91 o
 -18   4   8      114.06       99.97      8.59 o
 -16   4   8       14.77       21.82      7.46 o
 -14   4   8        0.06        3.67      5.45 o
 -12   4   8      813.03      808.37     18.51 o
 -10   4   8       85.40      107.14      7.41 o
  -8   4   8      603.92      605.47     15.13 o
  -6   4   8     1723.41     1526.52     35.00 o
  -4   4   8     1325.94     1239.37     26.38 o
  -2   4   8        4.36       13.95      4.92 o
   0   4   8       19.59       32.72      5.18 o
   2   4   8        6.00       -3.12      3.17 o
   4   4   8       17.28       12.31      4.16 o
   6   4   8      497.43      548.60     11.86 o
   8   4   8       41.77       55.69      5.36 o
  10   4   8       12.82        8.21      4.48 o
  12   4   8      225.49      195.32      8.57 o
  14   4   8        8.24       16.92      7.01 o
  16   4   8      658.44      657.85     23.62 o
  18   4   8        0.68       -4.79      7.90 o
  20   4   8       41.19       35.63      9.58 o
  22   4   8      726.89      716.06     25.18 o
  24   4   8        0.51       15.93      9.58 o
  26   4   8       69.27       89.55     14.57 o
  28   4   8        1.81       24.85     21.77 o
  30   4   8      464.05      476.56     41.37 o
  32   4   8       64.34       61.85     14.57 o
  34   4   8        8.98       13.06     17.42 o
  36   4   8       17.17       19.60     19.60 o
  38   4   8       38.05       39.19     19.60 o
 -35   5   8       81.85      116.67     16.31 o
 -33   5   8      175.01      189.18     17.60 o
 -31   5   8        0.64       -6.72     12.44 o
 -29   5   8       25.51       35.86     13.12 o
 -27   5   8       54.00       52.28     12.40 o
 -25   5   8        1.22       -9.66     10.25 o
 -23   5   8       11.12       20.23     10.83 o
 -21   5   8       17.27        4.35      7.32 o
 -19   5   8        9.00       -6.25      6.62 o
 -17   5   8       18.42       14.75      7.13 o
 -15   5   8      115.50      106.75      9.20 o
 -13   5   8      285.83      259.78     12.33 o
 -11   5   8      322.81      321.69     12.86 o
  -9   5   8     1036.83      951.35     21.18 o
  -7   5   8      839.23      819.45     19.18 o
  -5   5   8      498.49      458.67     13.55 o
  -3   5   8       26.69       34.16      6.89 o
  -1   5   8      190.54      202.27      9.51 o
   1   5   8      129.97      120.81      8.35 o
   3   5   8      215.57      234.32      9.28 o
   5   5   8      143.00      127.02      7.89 o
   7   5   8      103.81       90.65      7.05 o
   9   5   8       14.68       19.77      5.81 o
  11   5   8       76.33       98.68      7.82 o
  13   5   8       14.31       12.67     12.74 o
  15   5   8      584.00      609.97     23.46 o
  17   5   8      133.67      154.25     13.71 o
  19   5   8       37.99       16.69     10.06 o
  21   5   8        1.77       -2.18      8.80 o
  23   5   8       39.95       30.31     10.84 o
  25   5   8        7.32       -7.03      9.58 o
  27   5   8       14.17        7.62     12.32 o
  29   5   8       24.91        1.09     12.32 o
  31   5   8       30.49       27.41     15.24 o
  33   5   8        0.04        2.69     13.02 o
 -28   6   8        3.24      -12.81     12.81 o
 -26   6   8        3.06      -12.11     12.11 o
 -24   6   8       47.47       38.55     13.12 o
 -22   6   8       76.72      101.75     14.40 o
 -20   6   8      142.74      151.24     15.68 o
 -18   6   8      120.90      147.96     12.51 o
 -16   6   8       79.24       71.60     10.39 o
 -14   6   8        7.99       -1.81      8.20 o
 -12   6   8       60.87       78.90     10.13 o
 -10   6   8       11.76       17.65      8.34 o
  -8   6   8       88.70       89.16     12.26 o
  -6   6   8      135.42      145.02     10.44 o
  -4   6   8       16.44        9.35      7.32 o
  -2   6   8      123.72      125.85     11.15 o
   0   6   8        1.13       10.57      6.89 o
   2   6   8      248.88      230.22     11.60 o
   4   6   8       28.50       23.59      8.30 o
   6   6   8      100.29       91.28     10.19 o
   8   6   8        0.23       -4.24      8.31 o
  10   6   8        8.32       -6.53     15.24 o
  12   6   8       42.60       15.24     17.42 o
  14   6   8        0.48      -15.24     15.24 o
  16   6   8       64.90       41.37     19.60 o
  18   6   8       11.32        8.71     19.60 o
  20   6   8      144.78      235.14     28.30 o
  22   6   8        6.68       -2.18     19.60 o
  24   6   8       35.45       13.06     21.77 o
 -13   7   8       15.21       -0.36     10.75 o
 -11   7   8       23.81       20.28     11.83 o
  -9   7   8      180.70      217.28     16.55 o
  -7   7   8        2.20        6.80     11.17 o
  -5   7   8       24.67       35.16     11.44 o
  -3   7   8        0.25       -7.95     10.15 o
  -1   7   8       70.77       86.18     13.26 o
   1   7   8      116.82      103.07     13.71 o
   3   7   8        0.79        5.53     10.43 o
   5   7   8        6.12       11.64     10.43 o
   7   7   8        4.27      -15.24     15.24 o
   9   7   8        0.51      -17.42     17.42 o
  11   7   8       20.17       -8.71     17.42 o
 -49   1   9        2.54      -17.42     21.77 o
 -47   1   9      145.92      185.09     22.28 o
 -45   1   9       45.61       74.24     23.95 o
 -43   1   9       25.34        2.52     14.57 o
 -41   1   9        1.41      -12.32     12.32 o
 -39   1   9       13.45       11.27     13.02 o
 -37   1   9       55.92       62.36     11.69 o
 -35   1   9       93.53      116.47     19.17 o
 -33   1   9        1.00       -5.63      5.63 o
 -31   1   9      269.63      305.22     11.04 o
 -29   1   9       26.02       31.48      5.91 o
 -27   1   9     3431.95     3301.93     52.99 o
 -25   1   9      361.46      384.92     17.13 o
 -23   1   9        5.35        5.65      4.96 o
 -21   1   9      653.65      635.72     15.43 o
 -19   1   9     1845.93     1762.16     34.26 o
 -17   1   9      415.54      437.46     12.72 o
 -15   1   9     1451.60     1474.10     28.89 o
 -13   1   9      494.70      558.15     14.20 o
 -11   1   9      870.68      865.07     18.70 o
  -9   1   9      714.97      677.46     15.52 o
  -7   1   9        1.67       -5.11      5.11 o
  -5   1   9       82.75       51.31      7.81 o
  -3   1   9     1915.26     1944.72     33.05 o
  -1   1   9     4606.88     4859.16     78.31 o
   1   1   9     1661.08     1494.33     25.72 o
   3   1   9     1737.17     1769.58     25.93 o
   5   1   9      331.24      362.58     11.52 o
   7   1   9       10.32        7.07      5.19 o
   9   1   9        8.52       32.53      3.93 o
  11   1   9       55.51       44.97      4.51 o
  13   1   9       48.43       61.58      5.50 o
  15   1   9      159.30      135.72      6.89 o
  17   1   9     1873.72     1918.99     37.12 o
  19   1   9       58.56       59.61      5.53 o
  21   1   9        4.93       -6.82      6.82 o
  23   1   9      704.85      665.86     20.77 o
  25   1   9        5.78       -4.67      6.34 o
  27   1   9       38.63       38.61     11.47 o
  29   1   9        2.71       16.40     15.24 o
  31   1   9      396.39      391.69     21.55 o
  33   1   9        0.04      -11.47     11.47 o
  35   1   9       91.39       76.45     15.40 o
  37   1   9        1.81       -5.51     19.60 o
  39   1   9      102.98      116.40     17.65 o
  41   1   9       67.40       51.01     16.11 o
  43   1   9        8.33        0.00     15.40 o
 -46   2   9       32.56        0.00     21.77 o
 -44   2   9       41.04       30.69     16.11 o
 -42   2   9       31.25       10.66     16.33 o
 -40   2   9        7.99      -11.17     11.17 o
 -38   2   9       28.52        1.37     11.17 o
 -36   2   9       14.76       17.77     11.21 o
 -34   2   9      246.74      246.87     19.56 o
 -32   2   9      194.40      188.96     14.48 o
 -30   2   9     2958.42     2888.34     53.94 o
 -28   2   9       35.58       43.40      8.26 o
 -26   2   9       29.86       26.04      6.09 o
 -24   2   9        1.05       -2.34      4.52 o
 -22   2   9     1112.03     1060.35     22.03 o
 -20   2   9      114.71      149.85      7.52 o
 -18   2   9      579.61      597.95     14.45 o
 -16   2   9        9.49        8.20      4.00 o
 -14   2   9     2416.95     2421.20     44.08 o
 -12   2   9     1245.77     1500.70     29.43 o
 -10   2   9      103.70      112.50      6.53 o
  -8   2   9      119.31      125.01      6.43 o
  -6   2   9      105.78      143.32      9.04 o
  -4   2   9     2705.64     2741.67     48.43 o
  -2   2   9      422.30      367.21      9.24 o
   0   2   9       74.35       93.74      5.74 o
   2   2   9     1213.35     1350.69     25.78 o
   4   2   9       52.53       56.97      4.45 o
   6   2   9      110.62      164.98      8.93 o
   8   2   9      956.75      812.69     15.99 o
  10   2   9       17.50       17.94      3.62 o
  12   2   9      347.42      413.02     11.51 o
  14   2   9     1160.64     1161.58     23.19 o
  16   2   9       25.91       33.68      5.15 o
  18   2   9       35.87       37.44      7.98 o
  20   2   9     6120.92     6043.69    148.23 o
  22   2   9      103.13      197.24     23.91 o
  24   2   9     1202.38     1214.66     31.73 o
  26   2   9      131.27      141.83     11.17 o
  28   2   9      396.96      379.31     15.68 o
  30   2   9      141.56      118.19     14.57 o
  32   2   9        8.52       13.06     13.06 o
  34   2   9        5.65      -12.32     12.32 o
  36   2   9      249.03      258.79     20.74 o
  38   2   9      289.60      294.46     26.13 o
  40   2   9       44.22       45.72     17.42 o
  42   2   9        3.98       -2.18     13.86 o
  44   2   9        4.39       -8.71     21.77 o
 -43   3   9       18.39        2.18     18.47 o
 -41   3   9       53.11       40.82     32.66 o
 -39   3   9       76.07       40.28     18.47 o
 -37   3   9      162.77      265.48     48.99 o
 -35   3   9      198.87      203.58     23.09 o
 -33   3   9        3.49       12.79     13.93 o
 -31   3   9      171.18      149.43     17.61 o
 -29   3   9      114.84      129.42     12.79 o
 -27   3   9      134.74      157.94     10.38 o
 -25   3   9      218.55      232.40     11.28 o
 -23   3   9     1377.96     1323.15     28.49 o
 -21   3   9       15.33       19.35      6.75 o
 -19   3   9        0.13       -5.04      5.04 o
 -17   3   9       10.68       -4.79      4.79 o
 -15   3   9       64.12       64.52      6.21 o
 -13   3   9        0.05       -4.92      4.92 o
 -11   3   9      120.10      100.98      7.00 o
  -9   3   9      280.50      335.82     10.30 o
  -7   3   9      146.90      160.72      8.81 o
  -5   3   9      422.73      421.60     11.54 o
  -3   3   9       33.92       14.49      5.79 o
  -1   3   9      146.22      163.70      8.05 o
   1   3   9      593.03      566.77     17.13 o
   3   3   9     1051.61     1028.64     21.72 o
   5   3   9      529.24      482.61     14.11 o
   7   3   9      556.69      528.31     11.75 o
   9   3   9       30.28       34.38      4.45 o
  11   3   9       64.69       85.53      6.89 o
  13   3   9       16.41       13.39      5.24 o
  15   3   9       27.11       27.29      6.92 o
  17   3   9     1062.63     1037.58     25.47 o
  19   3   9     1412.83     1441.96     66.35 o
  21   3   9      349.00      435.11     17.82 o
  23   3   9       28.30       32.03     10.92 o
  25   3   9       58.47       60.44      9.58 o
  27   3   9      373.27      399.31     21.76 o
  29   3   9       59.75       75.61     11.17 o
  31   3   9      348.92      383.40     39.19 o
  33   3   9        1.62      -10.78     10.78 o
  35   3   9        1.43       -7.62     12.32 o
  37   3   9       59.17       68.17     15.40 o
  39   3   9       53.10       67.22     16.94 o
  41   3   9      113.97      150.23     28.30 o
 -40   4   9       12.73       26.13     28.30 o
 -38   4   9      112.28      131.01     28.30 o
 -36   4   9       18.65        7.87     13.37 o
 -34   4   9        0.06        9.53     12.72 o
 -32   4   9      235.23      237.82     17.60 o
 -30   4   9        0.32        3.08     11.17 o
 -28   4   9       40.28       49.08     11.01 o
 -26   4   9      280.56      287.75     12.80 o
 -24   4   9       62.83       62.72      8.13 o
 -22   4   9      247.45      235.31     11.79 o
 -20   4   9      317.78      335.24     13.12 o
 -18   4   9      276.48      264.16     13.86 o
 -16   4   9      567.11      591.53     17.13 o
 -14   4   9     1148.94     1131.13     23.56 o
 -12   4   9       36.75       29.17      6.26 o
 -10   4   9       13.63       19.51      5.58 o
  -8   4   9     1083.78     1046.42     21.91 o
  -6   4   9        0.25        5.34      5.18 o
  -4   4   9      382.63      342.74     11.18 o
  -2   4   9      332.07      368.80     11.68 o
   0   4   9      167.54      188.10      8.69 o
   2   4   9       36.99       46.68      5.93 o
   4   4   9      529.87      494.76     12.23 o
   6   4   9       92.21       93.46      6.49 o
   8   4   9      156.46      159.52      7.65 o
  10   4   9      263.59      242.06      9.17 o
  12   4   9        0.54       -5.74      5.74 o
  14   4   9      258.40      252.54     14.98 o
  16   4   9       22.53        0.57      8.31 o
  18   4   9      104.05       89.95     11.69 o
  20   4   9        1.26       -8.31      8.31 o
  22   4   9      264.11      264.57     16.55 o
  24   4   9       25.29       35.35     13.02 o
  26   4   9      520.75      525.26     31.57 o
  28   4   9        2.08       46.81     13.86 o
  30   4   9      425.06      465.30     24.49 o
  32   4   9      156.60      195.16     18.47 o
  34   4   9       30.04       43.55     21.77 o
  36   4   9       98.97      130.64     26.13 o
 -35   5   9        4.26      -11.69     14.40 o
 -33   5   9       45.98       62.31     14.98 o
 -31   5   9        4.39        5.99     13.12 o
 -29   5   9        1.67       -5.37     12.11 o
 -27   5   9        5.35        3.16     11.83 o
 -25   5   9        7.73        1.87     11.17 o
 -23   5   9        1.32       -7.57      7.57 o
 -21   5   9        0.31        4.02      8.49 o
 -19   5   9      355.83      353.86     16.23 o
 -17   5   9       15.40       10.37      7.32 o
 -15   5   9      117.46      132.31      9.93 o
 -13   5   9      560.66      584.40     18.16 o
 -11   5   9      224.43      256.26     12.46 o
  -9   5   9        0.67        3.10      6.89 o
  -7   5   9        5.32       12.42      6.17 o
  -5   5   9      280.52      237.88     10.49 o
  -3   5   9        3.74       -2.16      6.00 o
  -1   5   9      382.77      368.90     12.34 o
   1   5   9      272.63      239.99      9.66 o
   3   5   9        4.08        7.74      5.40 o
   5   5   9        8.34        0.79      5.57 o
   7   5   9        9.07        5.97      5.57 o
   9   5   9      196.27      200.53      9.77 o
  11   5   9       13.18       -3.06     10.37 o
  13   5   9       38.40       30.35     20.68 o
  15   5   9        1.01        1.45      8.80 o
  17   5   9       16.73       14.52     10.06 o
  19   5   9       17.43       27.97     10.43 o
  21   5   9        0.17       -7.95      9.16 o
  23   5   9       22.50       15.24     12.32 o
  25   5   9       22.38       16.65     13.06 o
  27   5   9        0.38      -10.78     10.78 o
  29   5   9       36.98       33.75     18.51 o
  31   5   9        5.21       16.33     13.86 o
 -26   6   9        0.11      -12.12     12.44 o
 -24   6   9        3.62       -2.34     12.44 o
 -22   6   9        1.86      -11.44     11.44 o
 -20   6   9        1.03        0.12      9.34 o
 -18   6   9       81.36      101.45     11.90 o
 -16   6   9       35.10       40.00      9.77 o
 -14   6   9       20.54       21.46      9.01 o
 -12   6   9       54.56       40.95     11.51 o
 -10   6   9        0.05        6.49      8.61 o
  -8   6   9        0.17       -8.30      8.30 o
  -6   6   9       35.29       43.63      8.87 o
  -4   6   9        1.13        1.65      7.35 o
  -2   6   9       33.96       37.18      8.33 o
   0   6   9      171.12      165.09      9.87 o
   2   6   9        2.30        4.21      6.62 o
   4   6   9       66.36       37.43      7.51 o
   6   6   9        2.56       -0.40      7.16 o
   8   6   9        5.09        0.93     13.56 o
  10   6   9        0.10      -10.78     10.78 o
  12   6   9        1.88       -4.35     17.42 o
  14   6   9       23.07        2.18     17.42 o
  16   6   9       46.58       17.42     19.60 o
  18   6   9        0.08      -17.42     17.42 o
  20   6   9        9.30       19.60     19.60 o
  22   6   9       14.70       15.24     21.77 o
  24   6   9       23.05       67.50     23.95 o
 -11   7   9        0.35      -10.89     21.77 o
  -9   7   9        4.73       17.17     11.83 o
  -7   7   9       43.13       34.76     12.14 o
  -5   7   9        0.10        7.83     11.17 o
  -3   7   9        0.06       -1.94     11.44 o
  -1   7   9       22.57       18.97     12.11 o
   1   7   9        0.72      -11.17     11.17 o
   3   7   9        3.55      -11.17     11.17 o
   5   7   9        0.01        0.00     17.42 o
   7   7   9        0.13       10.89     19.60 o
 -48   0  10        9.62      -10.89     21.77 o
 -46   0  10        0.02      -10.89     21.77 o
 -44   0  10      326.39      439.81     41.37 o
 -42   0  10        8.83       13.06     21.77 o
 -40   0  10       52.99       32.66     21.77 o
 -38   0  10        0.66      -15.24     15.24 o
 -36   0  10      155.06      165.01     27.22 o
 -34   0  10        9.81        5.04      8.31 o
 -32   0  10      177.39      199.91     13.71 o
 -30   0  10       65.30       80.11     10.43 o
 -28   0  10       24.48       17.42     11.29 o
 -26   0  10    13378.11    13811.21    305.77 o
 -24   0  10        0.18       36.39     11.97 o
 -22   0  10     3235.03     3055.75     83.81 o
 -20   0  10      131.38      178.27     17.39 o
 -18   0  10       62.14       52.52      8.79 o
 -16   0  10        2.94        3.85      7.30 o
 -14   0  10     1992.10     1834.57     73.59 o
 -12   0  10      320.50      245.00     13.30 o
 -10   0  10     1646.53     1593.51     47.27 o
  -8   0  10       34.65       22.28      7.96 o
  -6   0  10     1937.69     1813.34     58.58 o
  -4   0  10     6194.55     6353.48    162.29 o
  -2   0  10     3640.26     3778.53    158.70 o
   0   0  10      752.58      935.16     28.28 o
   2   0  10     4410.44     3824.59     67.68 o
   4   0  10       77.22       76.18      5.51 o
   6   0  10      162.34      118.52      6.61 o
   8   0  10      123.02      110.43      7.66 o
  10   0  10       51.35       68.80      8.36 o
  12   0  10       86.24       78.09      9.80 o
  14   0  10        1.73        1.63      5.60 o
  16   0  10      261.35      367.00     60.96 o
  18   0  10      739.41      747.31     25.09 o
  20   0  10     1574.90     1577.95     45.88 o
  22   0  10        0.15       -5.44      5.60 o
  24   0  10     1680.73     1528.44     67.50 o
  26   0  10      645.23      640.12     39.19 o
  28   0  10       42.31       47.90     17.42 o
  30   0  10      687.81      644.47     39.19 o
  32   0  10      262.14      232.97     26.13 o
  34   0  10      184.14      189.42     26.13 o
  36   0  10       33.96       28.30     19.60 o
  38   0  10       83.45      121.93     23.95 o
  40   0  10        6.09      -17.42     17.42 o
  42   0  10       37.79       21.77     21.77 o
 -47   1  10       19.73        6.53     21.77 o
 -45   1  10       16.90       18.51     16.94 o
 -43   1  10       36.29       35.04     16.11 o
 -41   1  10       19.00        5.44     13.86 o
 -39   1  10       17.79       25.40     11.31 o
 -37   1  10       58.34       70.23     11.99 o
 -35   1  10        1.06       -6.72      9.74 o
 -33   1  10        0.35       -7.24      9.52 o
 -31   1  10      591.99      614.57     17.04 o
 -29   1  10     1441.66     1406.83     27.74 o
 -27   1  10      427.87      457.53     14.37 o
 -25   1  10      472.00      471.87     14.44 o
 -23   1  10       27.04       13.39      5.77 o
 -21   1  10      256.58      228.47     10.69 o
 -19   1  10     1905.32     1966.67     37.61 o
 -17   1  10      457.48      442.60     13.21 o
 -15   1  10      934.71      926.25     20.78 o
 -13   1  10     2759.34     2652.85     53.90 o
 -11   1  10      288.16      262.81     10.03 o
  -9   1  10     2197.97     2193.92     40.25 o
  -7   1  10      524.22      542.61     14.00 o
  -5   1  10     4722.76     4825.90     81.84 o
  -3   1  10     1310.72     1303.22     25.28 o
  -1   1  10     1280.50     1356.41     26.38 o
   1   1  10       31.61       16.66      3.42 o
   3   1  10      534.31      567.50     10.68 o
   5   1  10      623.04      686.72     13.54 o
   7   1  10      124.01      133.76      6.09 o
   9   1  10     1851.02     1729.39     29.20 o
  11   1  10       16.62       12.87      4.55 o
  13   1  10     1906.83     1801.20     32.88 o
  15   1  10      188.99      203.16      7.76 o
  17   1  10       66.53       90.23      5.90 o
  19   1  10        0.00       -2.25      5.01 o
  21   1  10      537.97      515.06     17.82 o
  23   1  10      759.30      717.57     22.04 o
  25   1  10        0.25       -6.34      6.34 o
  27   1  10      172.42      158.97     15.40 o
  29   1  10        4.84        7.62     10.78 o
  31   1  10      251.76      234.30     18.47 o
  33   1  10        0.67      -10.89     10.89 o
  35   1  10       80.71       44.63     13.86 o
  37   1  10       68.37       84.97     16.94 o
  39   1  10       15.35       15.24     13.86 o
  41   1  10       40.18       56.61     16.94 o
  43   1  10        1.01        0.00     21.77 o
 -44   2  10       13.55        4.35     16.11 o
 -42   2  10        0.00      -15.17     15.17 o
 -40   2  10        2.88      -11.54     11.54 o
 -38   2  10       84.09      112.25     14.98 o
 -36   2  10       26.16       32.51     11.94 o
 -34   2  10      744.70      881.59     32.05 o
 -32   2  10      112.10      125.33     18.54 o
 -30   2  10        1.61        0.74     10.09 o
 -28   2  10      150.99      146.29     15.20 o
 -26   2  10       26.64       30.35      6.87 o
 -24   2  10        6.49        6.23      5.08 o
 -22   2  10      243.77      218.82      9.66 o
 -20   2  10       13.94       10.96      5.04 o
 -18   2  10       60.45       66.82      6.30 o
 -16   2  10       36.16       35.85      5.38 o
 -14   2  10      692.58      728.38     17.53 o
 -12   2  10      346.59      347.63     11.33 o
 -10   2  10       46.46       64.65      6.91 o
  -8   2  10     1375.23     1484.17     33.30 o
  -6   2  10     2564.33     2518.81     45.57 o
  -4   2  10     3747.20     3834.11     59.99 o
  -2   2  10      797.43      677.46     15.74 o
   0   2  10     2089.30     1960.47     36.03 o
   2   2  10      469.83      502.75     12.74 o
   4   2  10       65.44       79.05      5.68 o
   6   2  10      497.43      477.34     12.57 o
   8   2  10      242.25      238.89      7.76 o
  10   2  10     2329.80     2404.33     37.13 o
  12   2  10     1657.12     1728.16     29.68 o
  14   2  10     1928.33     2001.95     39.52 o
  16   2  10      715.11      653.37     15.70 o
  18   2  10     2484.25     2319.44     48.33 o
  20   2  10      259.21      309.12     15.47 o
  22   2  10       31.32       55.82     10.96 o
  24   2  10      628.71      636.89     21.30 o
  26   2  10       37.97       38.37      9.58 o
  28   2  10       88.28       63.88     14.15 o
  30   2  10      388.70      442.55     23.83 o
  32   2  10      153.08      190.15     18.51 o
  34   2  10      378.55      378.48     23.83 o
  36   2  10        4.92       15.24     13.86 o
  38   2  10       27.25       19.14     14.57 o
  40   2  10       24.29       10.08     14.57 o
  42   2  10        2.90        4.35     21.77 o
 -43   3  10        5.86      -17.42     26.13 o
 -41   3  10        0.61        0.00     18.47 o
 -39   3  10       11.68       42.46     18.47 o
 -37   3  10      267.79      267.26     35.92 o
 -35   3  10        9.05       23.95     16.94 o
 -33   3  10     1033.57      907.94     40.03 o
 -31   3  10      111.21      126.92     19.35 o
 -29   3  10      763.98      677.88     23.12 o
 -27   3  10     1873.85     1806.01     42.71 o
 -25   3  10      706.20      649.71     21.73 o
 -23   3  10        9.82        0.64      7.23 o
 -21   3  10       36.41       10.03      9.23 o
 -19   3  10        5.23       -1.17      6.34 o
 -17   3  10       59.21       61.09      8.91 o
 -15   3  10      179.42      174.19      8.78 o
 -13   3  10      382.79      397.99     12.34 o
 -11   3  10        0.13       -4.64      4.64 o
  -9   3  10      359.94      324.60     11.33 o
  -7   3  10      610.77      657.46     17.64 o
  -5   3  10      108.91      120.54     10.97 o
  -3   3  10       25.26       28.29      6.76 o
  -1   3  10     1112.82     1026.39     25.54 o
   1   3  10      520.88      543.30     17.25 o
   3   3  10     1829.42     1819.89     39.36 o
   5   3  10      286.87      316.20     11.52 o
   7   3  10       42.57       68.81      6.85 o
   9   3  10      705.72      690.02     16.17 o
  11   3  10       51.21       82.06      8.00 o
  13   3  10     6702.27     6466.02    108.47 o
  15   3  10       10.48       32.22     18.51 o
  17   3  10     3267.83     3294.69     74.02 o
  19   3  10     2188.09     2252.36     47.51 o
  21   3  10     2507.12     2509.93     58.55 o
  23   3  10      228.86      266.58     14.53 o
  25   3  10       22.33        7.38      9.16 o
  27   3  10        0.00       -4.26      9.16 o
  29   3  10       20.42        5.49      9.16 o
  31   3  10        9.34       -0.58     11.47 o
  33   3  10        0.00      -11.47     11.47 o
  35   3  10        1.97        3.84     13.02 o
  37   3  10       13.96        4.35     19.60 o
  39   3  10        0.00       -8.71     19.60 o
 -40   4  10      139.48      134.99     34.84 o
 -38   4  10        8.73       26.13     20.01 o
 -36   4  10      114.68      137.05     22.28 o
 -34   4  10       68.87       73.95     20.68 o
 -32   4  10       16.12        4.12     12.44 o
 -30   4  10       48.44       39.34     12.81 o
 -28   4  10        3.72       14.87     11.44 o
 -26   4  10        0.20       -2.73      7.24 o
 -24   4  10      122.56      113.89     10.10 o
 -22   4  10        6.70        7.77      7.32 o
 -20   4  10      116.62       96.94      9.04 o
 -18   4  10      334.38      317.34     13.14 o
 -16   4  10       64.19       62.40      8.47 o
 -14   4  10        1.32       -3.65      6.39 o
 -12   4  10      761.41      755.28     20.81 o
 -10   4  10       12.66       17.22      6.00 o
  -8   4  10       62.13       42.82      6.37 o
  -6   4  10       40.17       29.55      6.17 o
  -4   4  10       32.41       33.44      6.09 o
  -2   4  10      321.44      370.76     12.18 o
   0   4  10      809.95      794.57     18.17 o
   2   4  10      683.82      613.02     16.89 o
   4   4  10       34.98       53.51      6.15 o
   6   4  10       78.79       85.47      6.59 o
   8   4  10       27.05        7.12      5.82 o
  10   4  10       85.79      104.75     10.64 o
  12   4  10       55.50       53.47      7.88 o
  14   4  10      333.65      308.28     16.95 o
  16   4  10       45.43       42.67      9.44 o
  18   4  10      365.95      317.24     17.30 o
  20   4  10      174.25      173.15     14.21 o
  22   4  10      147.05      152.14     34.84 o
  24   4  10        0.01       -7.62     12.32 o
  26   4  10        0.03        8.71     12.32 o
  28   4  10       21.60       21.00     31.57 o
  30   4  10        2.56       -7.62     12.32 o
  32   4  10       18.75       31.57     22.86 o
  34   4  10       31.50       52.25     21.77 o
  36   4  10        0.20        6.53     19.60 o
 -33   5  10        1.89        9.12     14.09 o
 -31   5  10       18.01       38.49     14.40 o
 -29   5  10       26.43       49.12     14.40 o
 -27   5  10       25.23       14.58     12.72 o
 -25   5  10      147.50      137.75     15.53 o
 -23   5  10      118.87      134.91     11.92 o
 -21   5  10      158.59      175.67     12.87 o
 -19   5  10       49.30       69.02      9.81 o
 -17   5  10      291.63      308.55     17.60 o
 -15   5  10       17.51       15.87      7.63 o
 -13   5  10      267.57      256.07     13.15 o
 -11   5  10      559.35      523.42     16.69 o
  -9   5  10      210.94      210.25     11.90 o
  -7   5  10      173.67      191.86     10.91 o
  -5   5  10       65.72       73.52      7.51 o
  -3   5  10        0.58        0.51      7.01 o
  -1   5  10      189.10      183.55     10.91 o
   1   5  10       95.69       88.08      7.43 o
   3   5  10       49.23       37.95      6.49 o
   5   5  10      175.94      140.57      8.40 o
   7   5  10       28.44       15.63      6.68 o
   9   5  10      234.73      211.35     10.50 o
  11   5  10       13.40       13.14     10.08 o
  13   5  10        1.06       -8.31      8.31 o
  15   5  10      183.37      208.41     15.28 o
  17   5  10      331.77      354.27     19.09 o
  19   5  10        5.46        4.35      9.58 o
  21   5  10      123.93      180.96     25.04 o
  23   5  10        9.40       16.33     13.86 o
  25   5  10       86.42       95.54     16.11 o
  27   5  10        0.96       -1.66     13.02 o
  29   5  10        5.15       -6.53     13.02 o
  31   5  10        8.51       -4.35     17.42 o
 -26   6  10        8.47      -12.81     12.81 o
 -24   6  10       42.55       43.45     14.24 o
 -22   6  10       21.43        4.46     13.71 o
 -20   6  10      248.71      249.77     19.66 o
 -18   6  10      119.36      127.68     12.64 o
 -16   6  10       48.34       58.96     16.34 o
 -14   6  10        8.84       16.85      9.43 o
 -12   6  10        0.16       -8.00      8.49 o
 -10   6  10        0.10       -6.39      8.49 o
  -8   6  10       93.01       93.19     10.98 o
  -6   6  10        0.03        4.25      8.49 o
  -4   6  10      143.56      162.32     11.72 o
  -2   6  10        9.88       21.29      7.39 o
   0   6  10       39.05       46.59      7.90 o
   2   6  10       37.10       32.89      8.09 o
   4   6  10       47.17       40.05      8.14 o
   6   6  10       57.87       65.25      9.12 o
   8   6  10        0.15       -9.16      9.16 o
  10   6  10       12.49       -0.44     11.47 o
  12   6  10       19.05      -10.89     10.89 o
  14   6  10       25.60       -1.09     14.15 o
  16   6  10       12.60        2.18     13.02 o
  18   6  10        2.19        8.71     17.42 o
  20   6  10      144.99      198.13     28.30 o
  22   6  10       11.69       23.95     21.77 o
  -3   7  10        0.01      -21.77     21.77 o
  -1   7  10       25.73       21.77     21.77 o
 -47   1  11       27.33       23.95     23.95 o
 -45   1  11      144.04      204.16     23.83 o
 -43   1  11      166.43      274.08     25.37 o
 -41   1  11       42.21       57.92     38.10 o
 -39   1  11        9.19       -3.31     13.59 o
 -37   1  11       84.92       83.85     12.95 o
 -35   1  11       70.49       73.56     13.89 o
 -33   1  11       17.07       -4.26      8.70 o
 -31   1  11       13.49       -5.32      6.11 o
 -29   1  11      207.57      199.77     10.56 o
 -27   1  11      175.78      174.35      9.56 o
 -25   1  11      680.19      680.91     18.74 o
 -23   1  11     4788.95     4630.91     76.09 o
 -21   1  11     1337.03     1278.32     37.42 o
 -19   1  11       48.50       61.11      6.69 o
 -17   1  11       69.87       65.86      6.50 o
 -15   1  11      463.56      497.41     14.29 o
 -13   1  11     1362.68     1216.53     25.72 o
 -11   1  11      189.98      191.76     10.25 o
  -9   1  11     1661.11     1865.62     35.46 o
  -7   1  11     1026.27     1122.40     23.52 o
  -5   1  11      764.14      770.12     17.75 o
  -3   1  11      634.94      717.14     16.64 o
  -1   1  11     6120.14     6156.29    100.01 o
   1   1  11     1880.44     1944.51     30.64 o
   3   1  11      620.75      696.96     12.65 o
   5   1  11        8.10        2.98      2.96 o
   7   1  11        0.19       -1.28      3.60 o
   9   1  11     1379.02     1369.35     24.31 o
  11   1  11       13.96        9.98      4.01 o
  13   1  11     1551.74     1698.19     31.59 o
  15   1  11       23.01       26.26      5.48 o
  17   1  11        1.80       -2.57      4.55 o
  19   1  11       56.32       55.81      7.00 o
  21   1  11      138.08      154.10     11.17 o
  23   1  11      262.03      229.89     13.12 o
  25   1  11      599.74      566.09     25.37 o
  27   1  11      512.46      499.38     23.83 o
  29   1  11       55.84       74.09     13.86 o
  31   1  11      155.12      140.82     16.11 o
  33   1  11       17.36        2.18     12.32 o
  35   1  11        0.00      -11.47     11.47 o
  37   1  11       73.70       74.29     18.51 o
  39   1  11      120.13      139.89     18.47 o
  41   1  11        0.16       18.51     15.40 o
 -42   2  11        2.56      -16.33     16.94 o
 -40   2  11      818.22      895.60     68.58 o
 -38   2  11       79.19      129.07     15.36 o
 -36   2  11      720.78      729.55     28.00 o
 -34   2  11      164.07      258.52     22.46 o
 -32   2  11      584.86      541.28     18.05 o
 -30   2  11       72.11       51.52      8.42 o
 -28   2  11       31.63       35.69      8.84 o
 -26   2  11       27.01        3.64      8.13 o
 -24   2  11        9.64        1.87      6.72 o
 -22   2  11       42.94       17.66      5.75 o
 -20   2  11        9.59        5.37      5.15 o
 -18   2  11      329.00      330.04     11.13 o
 -16   2  11      610.24      628.42     17.72 o
 -14   2  11      191.06      176.70      9.61 o
 -12   2  11       12.09        1.47      5.23 o
 -10   2  11        7.57       -2.36      8.29 o
  -8   2  11     4169.27     4218.19     72.77 o
  -6   2  11      944.46      947.61     20.79 o
  -4   2  11      389.21      478.28     11.25 o
  -2   2  11       13.00        9.92      4.85 o
   0   2  11      454.91      457.79     12.46 o
   2   2  11      586.58      559.59     14.58 o
   4   2  11       61.21       73.43      6.18 o
   6   2  11     3373.63     3424.97     54.61 o
   8   2  11       90.57      115.00      7.34 o
  10   2  11     6365.09     6131.03     94.19 o
  12   2  11     2422.90     2286.13     38.54 o
  14   2  11     4568.46     4455.71     76.10 o
  16   2  11      155.36      146.29      9.01 o
  18   2  11      186.19      189.79     12.95 o
  20   2  11      943.57      852.62     26.99 o
  22   2  11       13.16       -6.76      8.78 o
  24   2  11        2.38       -7.97      7.97 o
  26   2  11       35.41       30.99      8.62 o
  28   2  11        2.89      -10.78     10.78 o
  30   2  11       20.53       18.06     13.02 o
  32   2  11       10.08        4.35     12.32 o
  34   2  11        0.29       -8.71     12.32 o
  36   2  11       21.53        7.62     13.86 o
  38   2  11       11.52        9.74     14.57 o
  40   2  11        3.15        8.71     21.77 o
 -43   3  11       11.65        8.71     28.30 o
 -41   3  11       50.29       52.66     20.74 o
 -39   3  11      295.13      348.91     28.45 o
 -37   3  11       26.18       33.70     17.65 o
 -35   3  11       69.34       41.81     50.08 o
 -33   3  11        1.52       12.96     16.11 o
 -31   3  11      438.29      420.23     24.99 o
 -29   3  11       28.08       34.22      9.69 o
 -27   3  11      504.66      530.20     19.90 o
 -25   3  11      285.35      285.22     15.16 o
 -23   3  11       24.28       26.03      8.71 o
 -21   3  11       54.78       33.11      8.88 o
 -19   3  11       23.37       20.98      7.64 o
 -17   3  11       26.71       10.13     11.00 o
 -15   3  11      248.51      235.67     18.24 o
 -13   3  11        6.21        8.76      6.53 o
 -11   3  11      261.77      249.62     12.34 o
  -9   3  11       18.03       -1.13      9.75 o
  -7   3  11       86.74      108.35     13.51 o
  -5   3  11       20.42        3.08      8.54 o
  -3   3  11      407.46      429.49     20.74 o
  -1   3  11      235.18      261.34     12.83 o
   1   3  11      753.32      678.83     20.55 o
   3   3  11      471.50      469.40     16.40 o
   5   3  11      466.10      450.40     21.37 o
   7   3  11      900.78      889.93     20.53 o
   9   3  11        5.80       -8.84     10.68 o
  11   3  11     1535.48     1501.41     31.50 o
  13   3  11      204.02      224.53     13.12 o
  15   3  11      472.50      368.15     76.20 o
  17   3  11        4.74       -7.69     15.24 o
  19   3  11      784.27      751.46     34.84 o
  21   3  11      203.09      256.34     27.22 o
  23   3  11       31.98       18.00     11.47 o
  25   3  11      116.33      150.77     16.11 o
  27   3  11      621.51      682.83     29.13 o
  29   3  11        1.75       -1.02     11.47 o
  31   3  11       17.22        6.53     17.42 o
  33   3  11       11.84       -8.71     17.42 o
  35   3  11       18.74       19.60     19.60 o
  37   3  11        0.05       -8.71     19.60 o
 -38   4  11        8.81       -4.35     28.30 o
 -36   4  11      131.00      178.98     48.99 o
 -34   4  11        6.17      -16.23     16.73 o
 -32   4  11       39.26       39.19     18.47 o
 -30   4  11        6.94       29.44     17.65 o
 -28   4  11        6.37       -0.10     16.11 o
 -26   4  11      381.12      342.55     15.76 o
 -24   4  11       48.44       43.08      8.81 o
 -22   4  11        4.84        7.31      7.79 o
 -20   4  11      213.25      255.97     12.69 o
 -18   4  11       54.79       35.20      8.00 o
 -16   4  11       23.23        9.05      9.33 o
 -14   4  11        5.85       -3.50      6.86 o
 -12   4  11       52.71       55.63      8.19 o
 -10   4  11      128.77      144.84     12.00 o
  -8   4  11        5.15        1.15      9.24 o
  -6   4  11      135.53      137.67     10.39 o
  -4   4  11        9.99       26.88      6.26 o
  -2   4  11     1831.11     1618.52     30.87 o
   0   4  11     2164.66     2061.63     40.15 o
   2   4  11     1009.97      983.94     26.64 o
   4   4  11      209.44      260.45     11.16 o
   6   4  11      904.03      907.07     22.81 o
   8   4  11       75.69       72.21      8.63 o
  10   4  11      671.64      627.18     18.17 o
  12   4  11        3.82       -6.92      6.92 o
  14   4  11       57.54       37.01      9.58 o
  16   4  11      370.69      337.19     17.60 o
  18   4  11        7.98       -7.98     11.47 o
  20   4  11      290.79      285.88     20.74 o
  22   4  11       28.36       18.44     19.60 o
  24   4  11       91.78       85.14     15.40 o
  26   4  11        2.19      -12.32     12.32 o
  28   4  11       65.26       94.72     15.40 o
  30   4  11        6.91      -11.97     12.32 o
  32   4  11        0.03       -2.18     17.42 o
  34   4  11        0.48      -17.42     17.42 o
 -33   5  11       87.00       69.19     20.40 o
 -31   5  11       48.40       83.10     16.55 o
 -29   5  11       79.77       87.93     15.95 o
 -27   5  11       58.93       65.64     14.66 o
 -25   5  11       21.41        2.67     12.72 o
 -23   5  11        0.49       -8.65      8.65 o
 -21   5  11        2.25       -3.08      8.77 o
 -19   5  11        1.70       -1.95      8.49 o
 -17   5  11       13.92       13.42      9.34 o
 -15   5  11       24.74       22.09      9.28 o
 -13   5  11        0.00       -0.45      7.42 o
 -11   5  11       20.85       14.47      8.13 o
  -9   5  11       67.26       85.98      9.62 o
  -7   5  11       41.21       53.39      8.63 o
  -5   5  11       36.16       39.02      8.00 o
  -3   5  11        6.66       11.02      7.32 o
  -1   5  11       50.78       65.84      8.63 o
   1   5  11      104.11       79.02      7.57 o
   3   5  11       15.82       24.63      6.83 o
   5   5  11       90.07       65.90      8.03 o
   7   5  11       89.44       94.34      9.68 o
   9   5  11      288.08      234.63     12.51 o
  11   5  11        2.30        0.35      7.85 o
  13   5  11        0.40        0.85      9.16 o
  15   5  11       22.91       39.19     11.31 o
  17   5  11      324.36      339.61     28.30 o
  19   5  11        8.71       40.28     13.86 o
  21   5  11      262.22      297.46     22.28 o
  23   5  11       19.62       34.84     13.86 o
  25   5  11       16.66        6.15     13.02 o
  27   5  11        0.00      -13.02     13.02 o
  29   5  11        3.69       -2.95     13.02 o
 -24   6  11       54.32       44.82     15.28 o
 -22   6  11       42.15       30.37     14.98 o
 -20   6  11        0.06       -9.31      9.31 o
 -18   6  11        5.75        4.71     10.01 o
 -16   6  11        3.23       11.61      9.87 o
 -14   6  11       14.52       20.98     10.39 o
 -12   6  11       11.09       26.42     10.19 o
 -10   6  11        0.47       -0.02      9.01 o
  -8   6  11       45.59       52.22     10.77 o
  -6   6  11        5.81        4.15     11.00 o
  -4   6  11       36.08       29.76     11.61 o
  -2   6  11      126.24      143.14     11.01 o
   0   6  11       13.42       17.47      8.48 o
   2   6  11        0.77        4.58      7.76 o
   4   6  11       17.01       33.61      9.12 o
   6   6  11       23.30       36.61     10.30 o
   8   6  11        8.51      -12.34     12.66 o
  10   6  11       11.46      -11.47     11.47 o
  12   6  11        2.05        1.09     12.32 o
  14   6  11        8.69       -1.09     12.32 o
  16   6  11        1.68       -2.31     13.02 o
  18   6  11        1.94      -13.02     13.02 o
  20   6  11        0.15       10.89     19.60 o
 -46   0  12        0.09      -21.77     21.77 o
 -44   0  12      287.84      335.30     39.19 o
 -42   0  12       28.85       28.30     23.95 o
 -40   0  12      275.31      341.83     37.01 o
 -38   0  12       36.58       51.55     13.60 o
 -36   0  12      160.62      158.09     16.73 o
 -34   0  12      136.25      160.88     16.73 o
 -32   0  12       24.40       24.68     11.47 o
 -30   0  12      183.93      178.21     16.73 o
 -28   0  12     1682.10     1662.58     45.83 o
 -26   0  12      146.85      150.60     33.75 o
 -24   0  12     1260.82     1174.47     45.72 o
 -22   0  12     6790.68     6371.32    166.08 o
 -20   0  12     4077.72     3935.38    106.10 o
 -18   0  12     4704.94     4853.86    128.38 o
 -16   0  12       29.11       20.65      8.02 o
 -14   0  12     2162.66     2111.32     53.71 o
 -12   0  12      132.87      129.59     11.02 o
 -10   0  12       63.51       61.86      9.27 o
  -8   0  12     2488.32     2263.02     63.83 o
  -6   0  12      103.52      126.34     19.49 o
  -4   0  12     2318.04     2478.46     68.39 o
  -2   0  12     1193.39     1069.17     30.35 o
   0   0  12     7313.38     7134.75    196.07 o
   2   0  12        4.79       -3.63      4.24 o
   4   0  12     6957.37     7109.28    134.01 o
   6   0  12       57.30       90.40     10.53 o
   8   0  12      293.73      251.20     21.23 o
  10   0  12     1954.58     1924.89     54.51 o
  12   0  12        5.45        4.35      6.80 o
  14   0  12     1123.88      995.80     32.22 o
  16   0  12     1151.44     1091.90     34.41 o
  18   0  12      152.25      129.29     12.03 o
  20   0  12      740.19      747.94     26.65 o
  22   0  12      113.64      108.86     19.60 o
  24   0  12        0.03       -4.35     15.24 o
  26   0  12       12.30        8.71     15.24 o
  28   0  12        8.73      -15.24     15.24 o
  30   0  12       19.27       17.42     17.42 o
  32   0  12        3.43      -15.24     15.24 o
  34   0  12        3.49        4.35     17.42 o
  36   0  12       64.83       78.38     21.77 o
  38   0  12        0.53        2.18     19.60 o
  40   0  12       42.17       84.91     23.95 o
 -45   1  12       34.43       54.43     20.01 o
 -43   1  12      145.86      203.51     23.83 o
 -41   1  12       35.39       52.06     17.65 o
 -39   1  12       70.75       78.00     14.21 o
 -37   1  12       40.93       39.19     12.57 o
 -35   1  12       52.37       65.56      9.70 o
 -33   1  12       31.18       18.61     11.22 o
 -31   1  12        4.72        3.33      6.80 o
 -29   1  12       98.47      102.11      8.69 o
 -27   1  12     1072.16     1066.62     25.74 o
 -25   1  12      333.27      295.10     13.13 o
 -23   1  12      127.78      167.06     10.63 o
 -21   1  12      362.86      403.31     14.50 o
 -19   1  12     1454.67     1327.94     31.15 o
 -17   1  12      232.68      251.03     10.93 o
 -15   1  12      285.45      261.90     12.26 o
 -13   1  12      272.81      232.87     10.38 o
 -11   1  12      164.34      178.65      9.29 o
  -9   1  12       12.29       11.24     11.31 o
  -7   1  12     3093.56     3068.88     55.00 o
  -5   1  12     6986.50     7085.98    118.75 o
  -3   1  12        0.12        5.35      4.75 o
  -1   1  12     2401.63     2437.76     44.05 o
   1   1  12      195.70      198.11      7.36 o
   3   1  12     1750.25     1704.30     25.63 o
   5   1  12      139.36      132.26      6.58 o
   7   1  12      217.55      225.88      8.28 o
   9   1  12      214.56      189.68      7.82 o
  11   1  12      109.90      105.23      6.00 o
  13   1  12     1219.44     1218.69     26.80 o
  15   1  12       95.32      110.65      7.73 o
  17   1  12       52.24       57.52      6.61 o
  19   1  12       52.88       61.61      8.62 o
  21   1  12      205.67      193.16     12.44 o
  23   1  12       11.79        5.64      7.66 o
  25   1  12       11.69        1.09     10.78 o
  27   1  12        2.39        1.09     10.78 o
  29   1  12        0.11        0.00     10.78 o
  31   1  12       31.71       13.06     12.32 o
  33   1  12        8.63       -7.40     13.06 o
  35   1  12       31.82       30.48     13.86 o
  37   1  12        5.52      -13.02     13.02 o
  39   1  12       71.16       84.18     16.94 o
  41   1  12        1.23       -6.53     21.77 o
 -42   2  12        0.29      -16.11     16.11 o
 -40   2  12        5.56       -5.44     16.94 o
 -38   2  12       48.94       86.16     19.60 o
 -36   2  12        1.08       -4.35     17.42 o
 -34   2  12       76.88       83.72     17.65 o
 -32   2  12       66.81       77.14     13.19 o
 -30   2  12       37.58       17.73      9.98 o
 -28   2  12       14.07       -2.54      8.24 o
 -26   2  12       59.18       35.23      7.87 o
 -24   2  12       82.32      103.25      8.98 o
 -22   2  12       93.32       85.78      8.75 o
 -20   2  12      207.35      226.75     10.83 o
 -18   2  12       47.67       75.60      7.32 o
 -16   2  12      105.30       93.66      7.67 o
 -14   2  12       69.19       63.61     11.06 o
 -12   2  12      169.65      152.20     13.26 o
 -10   2  12      104.26       77.56      7.32 o
  -8   2  12     1016.95     1007.61     22.21 o
  -6   2  12      204.00      227.76      9.72 o
  -4   2  12      597.11      609.68     13.97 o
  -2   2  12       40.46       22.71      6.00 o
   0   2  12       70.02       48.61      8.56 o
   2   2  12     2188.77     2102.78     39.08 o
   4   2  12       26.81       36.41      6.75 o
   6   2  12     2556.57     2488.67     41.64 o
   8   2  12        0.31       -5.73      5.73 o
  10   2  12        0.36       -3.15      6.76 o
  12   2  12      148.87      153.12      9.14 o
  14   2  12       11.87       16.53      6.39 o
  16   2  12     1740.84     1598.86     40.11 o
  18   2  12      111.35       91.05     10.15 o
  20   2  12       91.79       89.35     10.43 o
  22   2  12      202.92      203.17     13.71 o
  24   2  12       35.89       27.56     11.47 o
  26   2  12       24.04       16.63      9.58 o
  28   2  12       39.02       35.73     13.02 o
  30   2  12        6.16        0.00     12.32 o
  32   2  12       76.07      109.11     16.11 o
  34   2  12       31.36       48.24     14.57 o
  36   2  12      123.24      137.83     19.60 o
  38   2  12        1.07      -13.86     13.86 o
  40   2  12        0.00      -17.42     21.77 o
 -41   3  12      196.81      187.24     37.01 o
 -39   3  12      347.64      369.15     29.99 o
 -37   3  12      217.09      261.44     26.91 o
 -35   3  12        3.35       15.62     17.65 o
 -33   3  12       41.96       69.82     18.47 o
 -31   3  12        2.98        1.09     15.40 o
 -29   3  12        5.92        6.30     12.01 o
 -27   3  12        0.01       -3.38      8.27 o
 -25   3  12      328.07      325.17     22.63 o
 -23   3  12        8.52        0.10      7.92 o
 -21   3  12       13.12       -1.15      7.68 o
 -19   3  12      123.93       94.28     10.05 o
 -17   3  12       78.77       59.58      9.70 o
 -15   3  12      510.74      470.06     23.01 o
 -13   3  12       64.62       61.39     10.15 o
 -11   3  12      704.23      623.13     32.87 o
  -9   3  12       33.14       29.10      8.62 o
  -7   3  12       30.39       11.03      7.54 o
  -5   3  12       85.14       45.49      8.85 o
  -3   3  12      191.30      194.61     19.80 o
  -1   3  12      242.93      237.18     14.40 o
   1   3  12      361.38      376.30     19.48 o
   3   3  12     3938.88     3792.66     68.23 o
   5   3  12     1504.57     1558.85     32.90 o
   7   3  12     2545.19     2578.94     48.77 o
   9   3  12     3760.19     3749.60     67.46 o
  11   3  12      978.59      951.89     25.43 o
  13   3  12     1401.64     1204.66     40.87 o
  15   3  12        9.91       11.18     11.97 o
  17   3  12      175.64      130.64     15.17 o
  19   3  12      156.25      166.35     16.11 o
  21   3  12      224.64      232.63     18.28 o
  23   3  12       67.20       93.44     14.57 o
  25   3  12        0.20      -10.78     10.78 o
  27   3  12        2.33      -10.78     10.78 o
  29   3  12       10.86       13.06     17.42 o
  31   3  12        0.75       -2.18     17.42 o
  33   3  12       41.12       65.32     21.77 o
  35   3  12       33.50       13.06     19.60 o
 -38   4  12       51.05       52.25     30.48 o
 -36   4  12       78.24      152.41     34.84 o
 -34   4  12       30.51       28.39     19.20 o
 -32   4  12        1.07       -2.56     17.65 o
 -30   4  12        2.23        4.55     16.73 o
 -28   4  12        9.01        8.51     10.15 o
 -26   4  12       30.63       24.05     10.30 o
 -24   4  12        0.29       -0.14      8.84 o
 -22   4  12        8.43        4.35      9.01 o
 -20   4  12      169.27      177.55     13.47 o
 -18   4  12       37.03        7.19      8.49 o
 -16   4  12       20.83        7.77     10.01 o
 -14   4  12       23.03        8.05      8.49 o
 -12   4  12      183.32      174.92     15.61 o
 -10   4  12       24.09       27.66      9.20 o
  -8   4  12      642.32      629.97     21.46 o
  -6   4  12      486.62      431.42     15.64 o
  -4   4  12       40.72       29.49      7.94 o
  -2   4  12      351.59      431.13     19.17 o
   0   4  12     2009.18     2086.45     46.88 o
   2   4  12       96.45      134.98     15.67 o
   4   4  12      508.63      534.32     17.25 o
   6   4  12       17.74       11.53      7.01 o
   8   4  12        1.91       -6.84      6.84 o
  10   4  12      523.03      498.80     19.36 o
  12   4  12       23.08        9.47      8.16 o
  14   4  12       70.78       74.96     10.84 o
  16   4  12       12.09       15.38     12.03 o
  18   4  12       61.46       63.55     13.60 o
  20   4  12      200.11      249.35     19.84 o
  22   4  12      319.38      312.37     21.39 o
  24   4  12        6.65        4.35     12.32 o
  26   4  12      128.15       77.31     15.40 o
  28   4  12       17.36      -12.32     12.32 o
  30   4  12        6.30        9.80     13.86 o
  32   4  12       67.15       58.79     21.77 o
 -31   5  12      116.98      134.99     37.01 o
 -29   5  12        5.91        6.01     18.83 o
 -27   5  12        9.37       -3.95     14.00 o
 -25   5  12        3.91       -6.37      9.31 o
 -23   5  12       54.83       58.90     11.03 o
 -21   5  12        5.72       -0.45      9.11 o
 -19   5  12       37.75       35.61     12.57 o
 -17   5  12        7.16       -5.65      8.65 o
 -15   5  12       37.78       21.63      9.64 o
 -13   5  12       31.40       28.87      9.64 o
 -11   5  12      170.01      196.44     12.68 o
  -9   5  12      177.59      195.40     12.43 o
  -7   5  12      368.76      369.87     14.86 o
  -5   5  12       34.36       59.19     10.06 o
  -3   5  12       17.07       16.48      7.76 o
  -1   5  12      276.32      222.47     12.43 o
   1   5  12      109.48      123.68     10.83 o
   3   5  12      126.63       96.28     10.17 o
   5   5  12        2.67       -6.91      6.91 o
   7   5  12       13.10        8.34      7.64 o
   9   5  12        0.78       -7.89      7.89 o
  11   5  12       87.15       89.95     11.04 o
  13   5  12        0.06       -9.16      9.16 o
  15   5  12      123.36      148.87     17.65 o
  17   5  12       67.99       98.03     16.94 o
  19   5  12        0.03       11.14     14.15 o
  21   5  12       94.03      106.16     16.11 o
  23   5  12        5.16       -6.53     13.02 o
  25   5  12        0.12       -2.18     12.32 o
  27   5  12        6.27       21.77     13.86 o
 -22   6  12       76.11      104.32     17.82 o
 -20   6  12       18.82        6.07     10.62 o
 -18   6  12        0.56       -9.31      9.31 o
 -16   6  12        4.86        1.00      9.87 o
 -14   6  12       90.25      102.93     12.43 o
 -12   6  12        5.98        7.42     10.19 o
 -10   6  12        0.00       -9.01      9.01 o
  -8   6  12       57.13       49.38     11.01 o
  -6   6  12       68.23       63.16     11.67 o
  -4   6  12       56.61       66.42     15.40 o
  -2   6  12      169.77      161.29     12.07 o
   0   6  12       96.09      112.10     10.97 o
   2   6  12        4.00        8.40      8.59 o
   4   6  12        5.28        2.98      8.70 o
   6   6  12        0.17       -9.80     10.43 o
   8   6  12        3.14      -10.64     11.74 o
  10   6  12        4.52       -9.80     12.32 o
  12   6  12        5.02       12.17     15.24 o
  14   6  12       23.84       30.48     13.86 o
  16   6  12        1.28       -6.53     12.32 o
 -45   1  13       31.24       32.66     26.13 o
 -43   1  13       75.71       80.96     20.01 o
 -41   1  13        2.22       -8.55     12.11 o
 -39   1  13        3.35       -8.71     14.37 o
 -37   1  13       35.16       58.02     13.26 o
 -35   1  13       73.07      103.78     10.60 o
 -33   1  13       10.19       -2.64      7.85 o
 -31   1  13       92.90      101.07     10.07 o
 -29   1  13        0.18       -6.81      6.81 o
 -27   1  13      198.96      193.47     12.88 o
 -25   1  13      122.03      119.80     10.27 o
 -23   1  13      248.46      235.11     12.31 o
 -21   1  13     1694.91     1677.30     34.73 o
 -19   1  13       67.43       80.00      8.49 o
 -17   1  13       41.91       65.08      7.84 o
 -15   1  13       11.09        8.26      6.09 o
 -13   1  13        0.88       -6.49      6.49 o
 -11   1  13      141.08      145.76      8.85 o
  -9   1  13        1.45        6.17      5.22 o
  -7   1  13       67.69       67.53      6.75 o
  -5   1  13        3.89        8.67      5.31 o
  -3   1  13      244.88      232.45     10.51 o
  -1   1  13      180.89      189.44      8.09 o
   1   1  13      290.50      293.82      9.53 o
   3   1  13       88.11       67.15      5.44 o
   5   1  13      774.13      752.81     16.33 o
   7   1  13       95.92      107.93      6.58 o
   9   1  13      140.24      153.91      8.00 o
  11   1  13       31.91       19.69      5.91 o
  13   1  13      290.23      333.56     12.34 o
  15   1  13      102.65      125.92      8.34 o
  17   1  13      122.24      179.14      9.48 o
  19   1  13       45.72       48.98      8.62 o
  21   1  13      449.93      394.21     16.63 o
  23   1  13      128.85      129.20     11.54 o
  25   1  13      309.30      290.53     19.20 o
  27   1  13        5.65       -8.71     17.42 o
  29   1  13        9.72        7.62     10.78 o
  31   1  13        1.01      -17.42     17.42 o
  33   1  13        0.61        6.53     12.32 o
  35   1  13      232.08      270.84     21.55 o
  37   1  13        1.65       -9.80     13.86 o
  39   1  13       73.23       82.74     26.13 o
 -42   2  13        0.13      -23.95     23.95 o
 -40   2  13       70.75       60.96     20.01 o
 -38   2  13       19.90       22.25     17.65 o
 -36   2  13       27.65       71.85     18.47 o
 -34   2  13       29.84       25.30     17.42 o
 -32   2  13        5.97        5.83     11.12 o
 -30   2  13       13.84        7.00      8.51 o
 -28   2  13       37.87       23.84      8.60 o
 -26   2  13       96.74       90.29      9.20 o
 -24   2  13       30.74       29.64      8.63 o
 -22   2  13       26.89       11.26      6.79 o
 -20   2  13        0.79       -5.65      5.65 o
 -18   2  13      622.90      483.43     16.32 o
 -16   2  13       54.62       58.50     10.04 o
 -14   2  13        3.68       -6.56      7.84 o
 -12   2  13      243.37      251.09     14.30 o
 -10   2  13      844.20      803.86     20.05 o
  -8   2  13     1291.04     1244.74     26.72 o
  -6   2  13       29.39       34.96      7.19 o
  -4   2  13     3411.29     3308.10     53.63 o
  -2   2  13      263.02      193.05     11.20 o
   0   2  13      601.33      558.82     15.57 o
   2   2  13      682.81      689.78     25.65 o
   4   2  13     1701.38     1659.69     29.80 o
   6   2  13      309.43      301.28     10.70 o
   8   2  13      232.43      233.42      9.97 o
  10   2  13       52.33       74.28      8.15 o
  12   2  13      249.49      262.48     10.97 o
  14   2  13      283.52      262.81     12.26 o
  16   2  13       28.95       33.92      9.97 o
  18   2  13      527.51      499.45     18.77 o
  20   2  13       60.65       57.93     13.14 o
  22   2  13       24.00       19.06      8.62 o
  24   2  13      305.23      260.50     14.98 o
  26   2  13        8.60        8.71     13.06 o
  28   2  13        4.89        1.16     11.47 o
  30   2  13       53.98       64.40     13.86 o
  32   2  13       69.79       80.56     15.40 o
  34   2  13       78.10       89.29     16.11 o
  36   2  13       80.93       97.74     17.65 o
  38   2  13       32.18       43.55     23.95 o
 -41   3  13        9.47      -17.42     26.13 o
 -39   3  13       21.57       39.19     30.48 o
 -37   3  13       12.67        3.63     18.28 o
 -35   3  13        6.05       14.20     17.65 o
 -33   3  13       39.14       56.61     19.20 o
 -31   3  13        7.81       -4.41      9.02 o
 -29   3  13        2.82       -7.55      7.55 o
 -27   3  13      137.14      139.98     16.03 o
 -25   3  13      108.20      114.61     12.00 o
 -23   3  13        9.86        1.36      8.19 o
 -21   3  13       26.66       17.11      9.01 o
 -19   3  13       51.42       41.80     10.06 o
 -17   3  13      710.93      653.62     21.65 o
 -15   3  13      287.99      309.26     15.71 o
 -13   3  13       41.83       43.24      8.83 o
 -11   3  13      964.39      881.99     25.63 o
  -9   3  13       49.40       50.48     10.15 o
  -7   3  13        0.16       -7.54      7.54 o
  -5   3  13        1.23        6.33      8.16 o
  -3   3  13       59.14       44.02     13.83 o
  -1   3  13     2115.05     2053.69     45.59 o
   1   3  13     1177.65     1158.33     29.99 o
   3   3  13      331.23      363.13     14.62 o
   5   3  13     1662.16     1650.66     34.27 o
   7   3  13      229.45      216.81     11.24 o
   9   3  13       94.97      101.60      9.94 o
  11   3  13      312.38      287.11     13.98 o
  13   3  13       21.57       29.79      9.58 o
  15   3  13      296.20      282.49     19.84 o
  17   3  13       17.78       13.21     14.15 o
  19   3  13       93.29       94.63     14.57 o
  21   3  13      275.42      243.36     18.83 o
  23   3  13      305.81      260.95     19.84 o
  25   3  13       33.25        1.02     17.42 o
  27   3  13      203.79      210.24     19.60 o
  29   3  13       18.34       21.77     17.42 o
  31   3  13        6.24       -8.71     15.24 o
  33   3  13       15.58       28.30     17.42 o
 -36   4  13       12.83      -28.30     28.30 o
 -34   4  13       11.62       13.06     20.01 o
 -32   4  13        3.04       -2.18     37.01 o
 -30   4  13        4.13       -3.96     16.73 o
 -28   4  13        0.33        0.41     10.30 o
 -26   4  13        2.92       -4.72     10.18 o
 -24   4  13       20.62       23.30     13.19 o
 -22   4  13      156.62      186.40     15.57 o
 -20   4  13       16.13       26.25     10.01 o
 -18   4  13      222.98      194.17     14.38 o
 -16   4  13        1.02       -8.49      8.49 o
 -14   4  13       32.16        9.35      8.61 o
 -12   4  13      583.59      541.28     20.53 o
 -10   4  13       88.06      115.31     16.03 o
  -8   4  13      986.37      936.12     29.54 o
  -6   4  13        2.61       11.70      8.66 o
  -4   4  13      811.09      779.93     23.92 o
  -2   4  13      131.25      189.77     13.66 o
   0   4  13     1704.58     1708.60     40.75 o
   2   4  13        8.94       55.34     13.33 o
   4   4  13      514.01      500.56     16.77 o
   6   4  13      112.98      130.82     10.44 o
   8   4  13      179.77      157.71     11.01 o
  10   4  13      211.04      236.77     12.34 o
  12   4  13      181.22      192.17     14.98 o
  14   4  13        2.02        5.44     10.78 o
  16   4  13       59.91       44.70     13.02 o
  18   4  13      102.74      126.34     16.94 o
  20   4  13       84.07      103.21     16.11 o
  22   4  13        8.47        7.55     17.42 o
  24   4  13       16.73       42.06     14.57 o
  26   4  13        2.29       -4.35     12.32 o
  28   4  13       46.05       30.48     13.86 o
  30   4  13       25.47       10.89     19.60 o
 -29   5  13        0.00      -26.13     30.48 o
 -27   5  13        5.51       -8.44     18.28 o
 -25   5  13      110.66      104.97     14.90 o
 -23   5  13       21.91       33.18     12.09 o
 -21   5  13       44.58       43.62     12.90 o
 -19   5  13        0.15       -0.49     10.42 o
 -17   5  13       18.58       -0.84     11.07 o
 -15   5  13       92.70       99.98     15.87 o
 -13   5  13       91.04       88.51     13.71 o
 -11   5  13        5.70        9.49     11.27 o
  -9   5  13      364.14      352.41     20.17 o
  -7   5  13       28.92       47.16     10.48 o
  -5   5  13       14.11       11.01     10.72 o
  -3   5  13      213.16      216.31     14.54 o
  -1   5  13        6.35       11.81      8.66 o
   1   5  13       22.30       23.52      8.28 o
   3   5  13        5.57       -5.81      7.60 o
   5   5  13        4.44       -3.33      7.64 o
   7   5  13        5.36       -6.36      7.80 o
   9   5  13        0.87       -8.03      8.03 o
  11   5  13       11.86       -7.35      8.61 o
  13   5  13       12.73       -1.92     14.15 o
  15   5  13       17.13       14.15     13.86 o
  17   5  13       10.81        6.53     13.02 o
  19   5  13        7.21       -6.53     13.86 o
  21   5  13        0.02      -14.15     14.15 o
  23   5  13        0.08        3.27     16.33 o
  25   5  13       25.57        3.32     14.57 o
 -18   6  13       18.26       17.05     11.59 o
 -16   6  13       11.33       17.44     11.16 o
 -14   6  13       86.89      121.14     13.79 o
 -12   6  13        7.26        4.34     10.39 o
 -10   6  13       10.75       -0.91     10.19 o
  -8   6  13        9.97       -2.47     10.01 o
  -6   6  13        4.52        4.87     13.51 o
  -4   6  13        0.04       -9.16      9.77 o
  -2   6  13        1.45        3.33      9.46 o
   0   6  13        0.31       -7.04     10.06 o
   2   6  13        1.71       -1.76      9.56 o
   4   6  13       69.20       70.22     11.83 o
   6   6  13       15.25       13.42     11.17 o
   8   6  13       28.40       10.59     15.47 o
  10   6  13        0.06        5.44     13.86 o
  12   6  13       16.76       19.60     19.60 o
  14   6  13        0.37        8.71     19.60 o
 -44   0  14       84.60      106.69     30.48 o
 -42   0  14        1.66      -15.24     21.77 o
 -40   0  14      222.45      324.41     39.19 o
 -38   0  14       14.23        7.43     15.24 o
 -36   0  14        3.54       -3.54     12.03 o
 -34   0  14        0.00        0.82     12.03 o
 -32   0  14      851.05      877.11     35.31 o
 -30   0  14      666.49      751.94     43.55 o
 -28   0  14      663.81      615.07     43.55 o
 -26   0  14      617.78      601.72     27.58 o
 -24   0  14      330.17      295.55     19.84 o
 -22   0  14     1882.37     1840.03     56.90 o
 -20   0  14      180.49      253.17     28.30 o
 -18   0  14     2248.83     2052.13     61.52 o
 -16   0  14       78.47      105.35     13.02 o
 -14   0  14      839.05      904.36     33.07 o
 -12   0  14      341.22      314.92     18.47 o
 -10   0  14        9.90        1.98      9.80 o
  -8   0  14       48.61       49.91     21.77 o
  -6   0  14      301.13      278.90     16.73 o
  -4   0  14      264.94      220.63     29.39 o
  -2   0  14       20.02       31.12      8.86 o
   0   0  14     3361.93     3143.41     70.71 o
   2   0  14      419.96      446.51     25.70 o
   4   0  14      543.10      587.97     19.16 o
   6   0  14     1140.29     1084.57     29.26 o
   8   0  14      379.89      360.66     14.98 o
  10   0  14       39.88       70.83     10.89 o
  12   0  14       23.14       17.81      8.36 o
  14   0  14      451.64      368.73     18.28 o
  16   0  14        9.90       20.68      8.86 o
  18   0  14     1743.98     1483.79     45.88 o
  20   0  14      171.51      145.88     21.77 o
  22   0  14      377.79      357.07     30.48 o
  24   0  14      789.81      570.44     37.01 o
  26   0  14      129.62      113.22     21.77 o
  28   0  14      463.59      500.77     34.84 o
  30   0  14       19.47       19.60     17.42 o
  32   0  14      343.79      341.83     32.66 o
  34   0  14       81.10       95.80     21.77 o
  36   0  14      128.36      121.93     26.13 o
  38   0  14       15.86       10.89     19.60 o
 -43   1  14       16.33        5.49     17.65 o
 -41   1  14        8.01        6.53     13.26 o
 -39   1  14       15.52        7.58     12.44 o
 -37   1  14       10.88        0.15      8.88 o
 -35   1  14       65.00       63.70     10.55 o
 -33   1  14        1.02       -5.47      7.32 o
 -31   1  14        5.03        0.52      8.01 o
 -29   1  14       79.62       70.59      9.69 o
 -27   1  14      178.84      202.95     12.23 o
 -25   1  14       56.13       72.13     11.57 o
 -23   1  14      420.92      350.75     14.87 o
 -21   1  14      276.55      255.79     12.90 o
 -19   1  14      280.53      255.94     12.85 o
 -17   1  14       61.18       52.04      7.80 o
 -15   1  14      921.27      875.63     22.03 o
 -13   1  14      262.39      264.32     11.71 o
 -11   1  14        8.55        4.31      8.06 o
  -9   1  14      357.78      306.18     12.20 o
  -7   1  14      869.42      831.35     20.05 o
  -5   1  14     1032.00     1037.37     23.19 o
  -3   1  14      199.37      196.95     10.51 o
  -1   1  14      159.98      167.92      8.18 o
   1   1  14       22.27       20.83      7.16 o
   3   1  14     1468.71     1307.63     22.80 o
   5   1  14      382.55      381.61     11.56 o
   7   1  14      755.40      663.33     16.42 o
   9   1  14        4.62       -1.29      5.05 o
  11   1  14       37.58       30.79      6.39 o
  13   1  14      331.82      264.19     14.14 o
  15   1  14       83.93       67.68      7.50 o
  17   1  14      203.50      181.46      9.78 o
  19   1  14       29.01        7.04      7.66 o
  21   1  14       21.31        4.70      8.31 o
  23   1  14       74.70       67.82     13.02 o
  25   1  14       92.29      107.67     14.57 o
  27   1  14        0.92       15.24     11.47 o
  29   1  14       15.38       27.54     13.06 o
  31   1  14        9.69        9.80     12.32 o
  33   1  14        3.79       26.13     13.86 o
  35   1  14        3.34       11.97     13.86 o
  37   1  14        3.55        2.86     28.30 o
 -42   2  14        0.01        6.53     26.13 o
 -40   2  14       26.53       18.51     18.51 o
 -38   2  14       23.34       25.04     18.47 o
 -36   2  14      684.68      788.21     38.40 o
 -34   2  14        2.77        3.81      8.89 o
 -32   2  14       45.77       42.25     13.65 o
 -30   2  14        3.49      -10.21     10.21 o
 -28   2  14        0.64       -8.15      8.15 o
 -26   2  14       33.37        6.79      8.46 o
 -24   2  14       12.07       14.02      9.13 o
 -22   2  14       27.21        1.13      8.17 o
 -20   2  14        1.25       -7.72      7.72 o
 -18   2  14     1265.54     1165.10     31.16 o
 -16   2  14       19.15        0.73      8.80 o
 -14   2  14       29.76       21.99      8.71 o
 -12   2  14      103.19      110.75     11.29 o
 -10   2  14       16.72        6.53      8.93 o
  -8   2  14      362.63      376.75     23.07 o
  -6   2  14      308.17      309.44     12.00 o
  -4   2  14     1435.38     1456.17     26.95 o
  -2   2  14       13.21       -6.98      6.98 o
   0   2  14       53.36       34.72      6.80 o
   2   2  14      644.56      624.37     16.53 o
   4   2  14      917.49      885.13     18.94 o
   6   2  14      608.54      592.05     14.92 o
   8   2  14      378.09      442.07     14.46 o
  10   2  14     2038.42     2089.92     39.01 o
  12   2  14        5.84       14.42      6.65 o
  14   2  14       11.42        0.60      6.61 o
  16   2  14        5.74       -5.55      7.90 o
  18   2  14        4.08       -2.41      8.31 o
  20   2  14        6.39       -7.79      8.31 o
  22   2  14      446.03      393.63     18.07 o
  24   2  14       39.92       50.75     10.43 o
  26   2  14        6.53       -3.19     15.24 o
  28   2  14       27.08       42.46     13.86 o
  30   2  14       99.57      139.29     16.94 o
  32   2  14      121.67      173.92     20.68 o
  34   2  14       33.66       47.90     15.40 o
  36   2  14      104.67       91.45     26.13 o
 -39   3  14        2.68      -26.13     26.13 o
 -37   3  14        4.78       30.48     30.48 o
 -35   3  14        9.00       14.15     29.39 o
 -33   3  14        0.74        6.73     16.73 o
 -31   3  14        1.07       -6.00     10.15 o
 -29   3  14        4.83       -1.42      9.02 o
 -27   3  14       51.99       52.62     11.54 o
 -25   3  14      207.43      200.02     14.69 o
 -23   3  14       16.97        4.11      9.31 o
 -21   3  14        3.69        5.73      8.33 o
 -19   3  14      339.55      307.17     16.26 o
 -17   3  14      967.18      870.13     26.69 o
 -15   3  14      110.59       87.14     11.01 o
 -13   3  14       80.30       67.45     13.50 o
 -11   3  14       48.44       34.39     11.31 o
  -9   3  14       37.97       11.89      8.82 o
  -7   3  14       57.35       31.99      9.01 o
  -5   3  14      245.61      231.87     13.72 o
  -3   3  14      316.21      280.31     14.82 o
  -1   3  14       89.51      100.20     10.72 o
   1   3  14       54.65       39.04      9.01 o
   3   3  14      969.28      992.20     24.23 o
   5   3  14       39.78       58.85      8.59 o
   7   3  14      802.44      738.11     29.39 o
   9   3  14       76.42      102.61     10.51 o
  11   3  14      233.68      241.84     13.44 o
  13   3  14      319.30      282.89     15.95 o
  15   3  14        0.03       -2.68      9.92 o
  17   3  14        6.65       -9.92      9.92 o
  19   3  14      114.82      104.62     15.17 o
  21   3  14       23.82       -5.66     11.47 o
  23   3  14      147.42      149.09     17.42 o
  25   3  14       11.76      -11.47     11.47 o
  27   3  14       13.30       12.17     15.24 o
  29   3  14       58.12       45.72     19.60 o
  31   3  14        3.66       34.84     19.60 o
 -34   4  14       62.29       76.20     34.84 o
 -32   4  14       11.02       13.06     28.30 o
 -30   4  14       19.56       13.61     18.28 o
 -28   4  14       17.20       16.84     11.71 o
 -26   4  14        0.87       -5.36     10.42 o
 -24   4  14      130.71      138.29     15.26 o
 -22   4  14        0.25       -0.75     11.07 o
 -20   4  14       18.37        6.39     11.27 o
 -18   4  14      117.65      128.06     13.43 o
 -16   4  14        1.49       -8.61      8.61 o
 -14   4  14        2.75       -8.61      8.61 o
 -12   4  14        2.68       -3.34      8.61 o
 -10   4  14       99.28      123.27     12.34 o
  -8   4  14       88.34       93.48     11.24 o
  -6   4  14      332.53      347.21     16.83 o
  -4   4  14       82.11       85.80     11.24 o
  -2   4  14        5.59        2.66      8.66 o
   0   4  14        0.45       -8.07      8.07 o
   2   4  14      155.11      162.66     11.31 o
   4   4  14       24.57       26.74      8.28 o
   6   4  14      218.23      204.69     12.63 o
   8   4  14      423.74      377.39     15.46 o
  10   4  14      167.73      177.59     15.28 o
  12   4  14       46.17       46.38     11.17 o
  14   4  14       64.48       72.12     13.86 o
  16   4  14        3.25       -1.09     12.32 o
  18   4  14        0.75      -11.47     11.47 o
  20   4  14       16.70       17.03     13.02 o
  22   4  14       82.81       69.53     16.11 o
  24   4  14       71.95       44.63     15.40 o
  26   4  14       33.45       23.95     13.86 o
  28   4  14        0.15      -12.32     12.32 o
 -27   5  14        1.23       -4.35     30.48 o
 -25   5  14        9.45      -11.85     11.85 o
 -23   5  14        3.95       -6.64     11.71 o
 -21   5  14        6.24      -11.54     11.54 o
 -19   5  14        0.57      -11.27     11.27 o
 -17   5  14       30.27       16.10     12.61 o
 -15   5  14        0.19      -10.04     10.04 o
 -13   5  14        6.18       -7.60     11.27 o
 -11   5  14      241.24      209.51     17.87 o
  -9   5  14        2.77        1.69     11.44 o
  -7   5  14       89.65       92.87     15.57 o
  -5   5  14      143.09      151.99     15.95 o
  -3   5  14       21.09       29.97     10.68 o
  -1   5  14       99.07       93.45     13.05 o
   1   5  14      113.62      134.30     11.59 o
   3   5  14        0.29        2.44      8.10 o
   5   5  14      110.14      114.91     11.16 o
   7   5  14      148.28      160.35     13.24 o
   9   5  14        1.50       -9.90      9.90 o
  11   5  14       17.10       29.31     11.83 o
  13   5  14       84.39      111.04     16.94 o
  15   5  14       10.10       22.86     13.86 o
  17   5  14        1.51        3.27     13.86 o
  19   5  14      125.74      144.80     18.47 o
  21   5  14        6.76       20.68     15.40 o
 -14   6  14       87.66       82.32     15.79 o
 -12   6  14       17.54       30.84     13.94 o
 -10   6  14       52.05       75.02     15.46 o
  -8   6  14       97.52       63.15     14.13 o
  -6   6  14       55.72       60.71     14.13 o
  -4   6  14        7.80        1.63      9.92 o
  -2   6  14       10.16       16.96     10.27 o
   0   6  14        4.62       10.68     13.57 o
   2   6  14      116.43      145.48     14.22 o
   4   6  14        4.55        4.75     11.17 o
   6   6  14       10.74       -3.53     20.85 o
   8   6  14        1.80      -10.67     14.83 o
  10   6  14       65.16      102.33     23.95 o
 -43   1  15      166.28      178.54     34.84 o
 -41   1  15       14.90       -6.67     13.37 o
 -39   1  15        1.14       -8.97     12.44 o
 -37   1  15       19.38        5.30     13.51 o
 -35   1  15      441.28      462.21     19.04 o
 -33   1  15        4.36        4.35      8.55 o
 -31   1  15      121.80      127.16     11.50 o
 -29   1  15       28.67       16.21      8.33 o
 -27   1  15       12.82        0.52      8.54 o
 -25   1  15      285.70      297.95     14.05 o
 -23   1  15      152.20      150.83     10.91 o
 -21   1  15      212.57      197.67     14.85 o
 -19   1  15      402.26      365.42     14.93 o
 -17   1  15      867.33      784.28     25.86 o
 -15   1  15      265.59      289.05     13.66 o
 -13   1  15     1752.92     1680.23     34.55 o
 -11   1  15      262.62      243.89     14.16 o
  -9   1  15       50.61       40.23     18.23 o
  -7   1  15      311.49      269.55     11.93 o
  -5   1  15      662.03      594.73     16.99 o
  -3   1  15      825.09      720.43     26.78 o
  -1   1  15     1982.16     1860.26     33.18 o
   1   1  15     3004.35     2862.02     44.18 o
   3   1  15     3325.21     3158.26     50.60 o
   5   1  15      359.72      383.24     12.71 o
   7   1  15      465.40      405.59     12.71 o
   9   1  15        0.01       -5.15      5.15 o
  11   1  15       57.04       26.05      6.61 o
  13   1  15       40.20       53.44      7.50 o
  15   1  15        0.46        1.23      5.61 o
  17   1  15       15.50        8.02      8.31 o
  19   1  15       16.40       33.31      8.96 o
  21   1  15      185.82      169.72     12.44 o
  23   1  15       70.47       59.45     13.02 o
  25   1  15       90.86       68.38     13.02 o
  27   1  15      133.77      177.45     16.94 o
  29   1  15      108.89      115.08     16.11 o
  31   1  15       84.75       87.31     15.40 o
  33   1  15       26.85       30.48     13.86 o
  35   1  15      103.83      119.91     18.47 o
  37   1  15        0.28       -6.53     19.60 o
 -40   2  15        1.30       -6.53     26.13 o
 -38   2  15        1.71      -16.11     16.11 o
 -36   2  15       31.94       62.44     19.20 o
 -34   2  15       39.74       61.54     12.90 o
 -32   2  15        8.45       -0.58      9.73 o
 -30   2  15        7.40        3.01      9.73 o
 -28   2  15        0.00      -10.37     10.37 o
 -26   2  15       42.82       31.84     14.77 o
 -24   2  15      264.03      266.25     17.28 o
 -22   2  15       42.99       35.87     10.67 o
 -20   2  15       47.38       31.72      9.26 o
 -18   2  15       56.25       64.67     14.90 o
 -16   2  15       26.52       28.09      9.54 o
 -14   2  15       37.36       22.63      9.43 o
 -12   2  15       23.92       20.10     11.00 o
 -10   2  15      907.18      854.34     32.75 o
  -8   2  15       20.43        7.70     10.68 o
  -6   2  15       74.31       65.64      9.94 o
  -4   2  15      784.74      743.56     22.67 o
  -2   2  15        0.42       -6.76      6.76 o
   0   2  15      852.72      795.25     25.73 o
   2   2  15      526.97      507.21     15.79 o
   4   2  15      354.91      385.67     15.64 o
   6   2  15     1122.29     1097.81     24.42 o
   8   2  15      421.05      464.12     14.46 o
  10   2  15        4.96       10.51      6.30 o
  12   2  15       24.40       30.05      6.73 o
  14   2  15      631.06      609.29     17.84 o
  16   2  15        1.12        7.73      7.90 o
  18   2  15      148.25      145.59     14.95 o
  20   2  15       82.93       99.77     13.95 o
  22   2  15       44.68       49.85     10.43 o
  24   2  15        0.19        0.87      8.96 o
  26   2  15        5.41       16.33     12.32 o
  28   2  15        0.00      -10.89     12.32 o
  30   2  15        0.92       25.10     17.42 o
  32   2  15       89.80      127.72     17.65 o
 -37   3  15       14.92        0.00     28.30 o
 -35   3  15       78.01      124.10     34.84 o
 -33   3  15        2.00      -14.65     16.73 o
 -31   3  15       31.16       31.71     15.68 o
 -29   3  15        6.30       10.06     10.30 o
 -27   3  15       30.20       22.87     11.27 o
 -25   3  15        3.79       -8.84      8.84 o
 -23   3  15       12.16       -0.68      9.34 o
 -21   3  15       80.31       99.41     12.64 o
 -19   3  15       87.43       98.35     12.51 o
 -17   3  15        5.34        8.14     11.48 o
 -15   3  15        0.24       -7.34      8.65 o
 -13   3  15        0.47       -8.15      8.15 o
 -11   3  15       29.83       16.59      9.01 o
  -9   3  15      276.14      276.60     15.00 o
  -7   3  15        1.85       -9.74      9.74 o
  -5   3  15       38.63       25.67      9.01 o
  -3   3  15      270.23      260.46     14.76 o
  -1   3  15      148.30      190.76     12.93 o
   1   3  15       37.86       31.09      8.14 o
   3   3  15      250.17      247.54     12.34 o
   5   3  15      405.86      387.72     16.74 o
   7   3  15      649.17      643.11     21.12 o
   9   3  15      120.52       98.71     10.51 o
  11   3  15      111.82      120.34     11.04 o
  13   3  15        1.33       -6.18      9.44 o
  15   3  15        7.13        5.23     11.47 o
  17   3  15        7.18       -9.95     10.45 o
  19   3  15       46.41       47.26     13.02 o
  21   3  15       57.77       39.06     13.02 o
  23   3  15      101.40       93.71     22.86 o
  25   3  15        0.02      -11.47     11.47 o
  27   3  15        1.03      -10.89     15.24 o
  29   3  15        5.53      -15.24     15.24 o
 -32   4  15       12.39       28.30     32.66 o
 -30   4  15        0.19       -0.17     19.84 o
 -28   4  15       84.79      108.47     18.38 o
 -26   4  15        0.93       -1.41     11.71 o
 -24   4  15        0.15      -10.50     10.50 o
 -22   4  15       84.95       89.44     14.13 o
 -20   4  15      127.74      118.39     19.69 o
 -18   4  15       18.88      -10.15     10.15 o
 -16   4  15       14.32       11.39     10.01 o
 -14   4  15       87.39       59.10     11.90 o
 -12   4  15       29.70       13.27     10.27 o
 -10   4  15       84.27       82.30     11.67 o
  -8   4  15        6.86       24.45      9.78 o
  -6   4  15        3.84        9.64      9.78 o
  -4   4  15      480.18      486.57     19.70 o
  -2   4  15       15.11       23.74      9.78 o
   0   4  15      420.06      372.92     15.64 o
   2   4  15       35.41       32.91      8.63 o
   4   4  15       53.58       63.39      9.62 o
   6   4  15      112.30      123.02     11.90 o
   8   4  15        0.01        1.18      8.77 o
  10   4  15       38.48       19.41     11.44 o
  12   4  15       66.91       65.13     13.39 o
  14   4  15       82.00       97.32     20.68 o
  16   4  15       33.89       26.13     18.51 o
  18   4  15       26.66       12.17     13.02 o
  20   4  15       12.31        0.64     13.02 o
  22   4  15        0.01       -5.44     16.33 o
  24   4  15        0.36       -2.18     13.60 o
  26   4  15       62.64      108.86     23.95 o
 -25   5  15        2.31       -8.90     28.30 o
 -23   5  15       15.32        4.95     15.12 o
 -21   5  15       24.18        5.94     18.10 o
 -19   5  15        0.68      -11.54     11.54 o
 -17   5  15        1.26      -11.27     11.27 o
 -15   5  15       46.68       42.34     13.94 o
 -13   5  15        7.39        9.29     12.79 o
 -11   5  15       84.72      126.28     16.31 o
  -9   5  15        0.01       16.90     12.61 o
  -7   5  15      268.47      295.73     20.17 o
  -5   5  15       43.80      101.01     14.66 o
  -3   5  15      221.46      251.00     18.52 o
  -1   5  15        0.00       -0.80      9.78 o
   1   5  15       16.93       15.49     10.13 o
   3   5  15       12.34        7.06      8.63 o
   5   5  15        0.39       -9.40      9.40 o
   7   5  15       26.86       33.56     12.72 o
   9   5  15       16.69       26.60     12.44 o
  11   5  15      280.35      332.03     20.17 o
  13   5  15       91.25      115.20     17.65 o
  15   5  15      169.54      222.05     21.39 o
  17   5  15       66.02      105.07     17.65 o
  19   5  15        0.84       10.89     21.77 o
  -6   6  15        3.56       -3.07     25.04 o
  -4   6  15      111.70      158.09     14.88 o
  -2   6  15        0.04       -6.04     10.21 o
   0   6  15        6.50        2.04     13.20 o
   2   6  15       81.39      115.41     20.68 o
 -42   0  16      156.07      169.83     34.84 o
 -40   0  16       11.71        0.80     14.09 o
 -38   0  16        3.36       -4.84     15.24 o
 -36   0  16        4.50        9.68     18.51 o
 -34   0  16       49.00       29.91     14.57 o
 -32   0  16      158.01      171.52     19.20 o
 -30   0  16        0.00      -11.47     11.47 o
 -28   0  16       96.48      128.04     16.73 o
 -26   0  16       16.89      -15.24     16.33 o
 -24   0  16      150.73      133.67     40.28 o
 -22   0  16       60.24       29.33     46.81 o
 -20   0  16      322.44      304.23     21.39 o
 -18   0  16     5717.91     5612.41    149.96 o
 -16   0  16      981.66     1054.31     47.90 o
 -14   0  16      360.18      344.54     20.74 o
 -12   0  16      325.19      342.37     20.74 o
 -10   0  16      531.30      503.73     23.83 o
  -8   0  16      544.39      544.46     25.37 o
  -6   0  16     1759.77     1644.73     50.74 o
  -4   0  16     1549.70     1479.92     47.65 o
  -2   0  16       71.87       60.70     11.97 o
   0   0  16      657.43      592.26     20.92 o
   2   0  16      281.93      288.83     20.35 o
   4   0  16     2110.98     1898.34     46.78 o
   6   0  16       95.92      106.20      9.90 o
   8   0  16       13.50       -0.20      8.36 o
  10   0  16     1486.54     1182.27     39.06 o
  12   0  16       44.59       38.92     10.89 o
  14   0  16      267.33      174.57     14.09 o
  16   0  16      135.83      138.19     18.51 o
  18   0  16       75.91      111.36     13.02 o
  20   0  16      227.45      193.78     26.13 o
  22   0  16      218.46      224.26     26.13 o
  24   0  16        0.04      -13.06     15.24 o
  26   0  16        0.13       -8.71     15.24 o
  28   0  16       60.52       54.43     19.60 o
  30   0  16        7.13       -2.18     17.42 o
  32   0  16       55.30       47.90     21.77 o
  34   0  16        3.12      -13.06     17.42 o
 -41   1  16        4.32       13.06     23.95 o
 -39   1  16      145.95      237.03     24.49 o
 -37   1  16        0.04       -3.78      9.20 o
 -35   1  16       29.60       43.05     10.83 o
 -33   1  16      146.51      177.44     13.94 o
 -31   1  16        6.74       10.31      9.08 o
 -29   1  16        0.27       -7.19      7.19 o
 -27   1  16       55.36       35.76      9.09 o
 -25   1  16        5.02       -7.69      8.80 o
 -23   1  16       14.35       -6.57      7.73 o
 -21   1  16       16.02      -10.37     12.90 o
 -19   1  16        0.92       -9.53      9.53 o
 -17   1  16      376.31      403.09     18.59 o
 -15   1  16     1331.15     1310.37     29.85 o
 -13   1  16      294.45      273.53     12.85 o
 -11   1  16     1237.90     1252.98     28.58 o
  -9   1  16        2.62       21.69      7.25 o
  -7   1  16     2190.08     2105.19     41.23 o
  -5   1  16      535.93      567.53     18.11 o
  -3   1  16      366.84      373.03     15.42 o
  -1   1  16       72.02       81.66      9.58 o
   1   1  16      241.69      264.54     10.31 o
   3   1  16      148.10      154.48      8.52 o
   5   1  16      130.44      131.15      8.63 o
   7   1  16      950.01      897.25     20.71 o
   9   1  16      460.94      456.83     13.92 o
  11   1  16        4.47        0.52      6.20 o
  13   1  16       99.89      111.48      9.01 o
  15   1  16       45.45       63.75      7.73 o
  17   1  16       50.74       52.31      9.58 o
  19   1  16       65.28       76.81     10.84 o
  21   1  16       13.59        0.13      8.75 o
  23   1  16        0.00        6.10     11.47 o
  25   1  16       11.58        7.84     11.47 o
  27   1  16        4.99        9.80     12.32 o
  29   1  16        9.56        1.09     12.32 o
  31   1  16        6.26        5.44     12.32 o
  33   1  16       27.62       39.88     14.57 o
  35   1  16        1.96        8.71     19.60 o
 -38   2  16        1.86      -23.95     23.95 o
 -36   2  16      100.65      127.23     22.28 o
 -34   2  16       31.73       37.32     12.67 o
 -32   2  16       16.18       38.69     11.76 o
 -30   2  16        1.25       -5.51      9.73 o
 -28   2  16       83.77       71.42     12.67 o
 -26   2  16       92.35      106.36     13.33 o
 -24   2  16       15.33        1.56      9.58 o
 -22   2  16      317.32      301.85     19.26 o
 -20   2  16      114.23      113.83     15.58 o
 -18   2  16       31.75        9.03      9.20 o
 -16   2  16        8.53       -4.29      8.45 o
 -14   2  16        0.04       -7.89      7.89 o
 -12   2  16        3.12       -8.29      8.29 o
 -10   2  16        0.03       -7.68      7.68 o
  -8   2  16       47.40       35.64     10.06 o
  -6   2  16       46.14       29.19      9.28 o
  -4   2  16      713.70      721.16     22.61 o
  -2   2  16       11.33       29.28      9.01 o
   0   2  16     1636.67     1523.06     53.10 o
   2   2  16      334.33      367.19     15.64 o
   4   2  16     1171.78     1067.54     27.38 o
   6   2  16        0.00        2.80      7.33 o
   8   2  16       56.18       57.33     10.58 o
  10   2  16       56.58       47.28      8.30 o
  12   2  16        5.75        5.88      7.01 o
  14   2  16       18.35       16.48     10.45 o
  16   2  16       29.02       25.40     11.47 o
  18   2  16      141.74      141.16     16.11 o
  20   2  16       40.22       33.38     11.47 o
  22   2  16        0.00       -2.32     11.47 o
  24   2  16       49.82       84.91     21.77 o
  26   2  16       35.59        4.35     17.42 o
  28   2  16       27.89       23.95     19.60 o
  30   2  16        2.10       -4.35     19.60 o
 -35   3  16        0.68      -13.06     28.30 o
 -33   3  16       28.51       17.42     28.30 o
 -31   3  16        1.16        0.86     13.03 o
 -29   3  16       16.10       18.39     11.54 o
 -27   3  16        6.73       -7.05     10.30 o
 -25   3  16        0.04      -10.04     10.04 o
 -23   3  16        2.24       -2.53     10.75 o
 -21   3  16      432.97      430.97     20.08 o
 -19   3  16      108.56      134.61     14.66 o
 -17   3  16      122.71      117.93     12.87 o
 -15   3  16      165.63      177.39     14.13 o
 -13   3  16        3.88       -8.71      8.71 o
 -11   3  16      113.88       90.42     11.67 o
  -9   3  16      205.02      210.36     14.18 o
  -7   3  16      124.41      131.22     12.34 o
  -5   3  16       96.09      114.58     12.14 o
  -3   3  16      250.95      292.90     15.64 o
  -1   3  16       14.32       11.38      9.60 o
   1   3  16       92.24       75.12      9.47 o
   3   3  16       35.11       13.08      8.61 o
   5   3  16      162.85      202.84     13.24 o
   7   3  16       29.52       42.88      9.71 o
   9   3  16       54.68       60.83     10.13 o
  11   3  16       18.50        2.87      9.44 o
  13   3  16       40.96       25.45     14.15 o
  15   3  16        5.77       -7.62     10.78 o
  17   3  16        1.45       -8.71     10.89 o
  19   3  16        7.22        6.53     12.32 o
  21   3  16        5.80        0.82     12.03 o
  23   3  16        1.69      -13.06     13.06 o
  25   3  16       77.74      130.17     18.28 o
  27   3  16        2.23       37.01     23.95 o
 -30   4  16       47.18       54.85     33.75 o
 -28   4  16       13.75        4.35     13.63 o
 -26   4  16       37.11       37.92     13.94 o
 -24   4  16       12.31        8.71     14.88 o
 -22   4  16        0.45      -10.30     10.30 o
 -20   4  16       52.54       58.80     14.24 o
 -18   4  16       10.85        8.19     11.71 o
 -16   4  16       11.94       16.39     12.26 o
 -14   4  16       22.76        0.49     11.27 o
 -12   4  16       40.50       40.71     11.36 o
 -10   4  16      146.27      169.29     14.50 o
  -8   4  16        0.48       20.40     12.49 o
  -6   4  16      486.53      503.72     21.02 o
  -4   4  16      707.09      829.29     26.97 o
  -2   4  16      129.41      182.01     14.34 o
   0   4  16      395.52      408.83     16.62 o
   2   4  16      132.42      118.18     12.34 o
   4   4  16       18.08        7.38      9.62 o
   6   4  16      130.53      103.80     12.09 o
   8   4  16        0.35       -4.82     10.72 o
  10   4  16       52.38       42.81     12.72 o
  12   4  16       36.57       25.52     11.17 o
  14   4  16       85.46       87.82     16.11 o
  16   4  16       36.00       18.19     13.02 o
  18   4  16        0.09      -13.02     13.02 o
  20   4  16        9.68        6.53     13.86 o
  22   4  16      108.36      109.04     16.94 o
  24   4  16       22.01       45.72     21.77 o
 -21   5  16       40.08       61.80     32.66 o
 -19   5  16       30.00       34.56     16.80 o
 -17   5  16       17.75       30.85     14.13 o
 -15   5  16      111.33      116.06     16.78 o
 -13   5  16       64.99       79.69     15.57 o
 -11   5  16      113.35      166.31     17.87 o
  -9   5  16      478.15      514.90     33.77 o
  -7   5  16        9.70       42.42     20.26 o
  -5   5  16      194.60      225.51     19.37 o
  -3   5  16       15.00       -0.95     12.44 o
  -1   5  16       25.90       18.13     10.72 o
   1   5  16       17.48       21.99     10.98 o
   3   5  16       48.11       61.69     12.14 o
   5   5  16       45.69       70.22     14.00 o
   7   5  16      159.12      156.57     16.95 o
   9   5  16        3.92       -4.88     11.44 o
  11   5  16        0.86        7.73     12.44 o
  13   5  16       10.72       22.80     21.77 o
  15   5  16        2.35      -17.42     17.42 o
 -39   1  17        1.63        8.71     21.77 o
 -37   1  17        0.47       -2.71     11.07 o
 -35   1  17       86.89      101.83     14.40 o
 -33   1  17       15.06       19.93     11.54 o
 -31   1  17       74.76      109.74     11.90 o
 -29   1  17       10.06       -1.15      8.15 o
 -27   1  17       56.28       58.95      9.91 o
 -25   1  17       64.37       40.78     10.07 o
 -23   1  17       39.45       28.71     11.14 o
 -21   1  17       64.00       46.70      9.69 o
 -19   1  17       17.32        0.89      8.43 o
 -17   1  17     1883.31     1810.56     51.04 o
 -15   1  17      430.32      458.19     24.29 o
 -13   1  17      302.77      321.68     17.15 o
 -11   1  17      945.81      944.04     36.88 o
  -9   1  17        0.10       19.26     10.70 o
  -7   1  17     2200.35     2159.27     42.80 o
  -5   1  17       56.64       90.20     10.68 o
  -3   1  17     1328.31     1308.63     27.41 o
  -1   1  17       44.50       47.24      6.50 o
   1   1  17      547.93      525.64     14.45 o
   3   1  17        2.13        7.91      5.82 o
   5   1  17      477.23      414.28     13.69 o
   7   1  17        4.00        3.30      6.18 o
   9   1  17      140.98      134.47      9.12 o
  11   1  17      104.86      126.93      9.49 o
  13   1  17      215.52      244.91     12.14 o
  15   1  17      154.00      157.40     10.13 o
  17   1  17      139.78      179.50     13.37 o
  19   1  17       89.39      105.70     11.54 o
  21   1  17        8.33        6.53     10.78 o
  23   1  17        0.44        6.53     12.32 o
  25   1  17       42.64       30.87     13.02 o
  27   1  17       31.49       23.18     13.06 o
  29   1  17       20.46       11.97     12.32 o
  31   1  17       28.28       42.63     17.42 o
  33   1  17      135.76      182.89     28.30 o
 -36   2  17       15.40       10.89     26.13 o
 -34   2  17       10.26        9.58     11.54 o
 -32   2  17        1.42       -9.54     10.15 o
 -30   2  17       19.95       15.42     11.33 o
 -28   2  17      217.04      236.39     17.60 o
 -26   2  17      132.72      183.48     16.31 o
 -24   2  17      197.75      179.29     15.71 o
 -22   2  17        8.81        7.12     11.94 o
 -20   2  17      224.10      228.28     18.54 o
 -18   2  17      336.74      331.27     17.83 o
 -16   2  17      186.56      160.65     16.21 o
 -14   2  17        0.45       -8.70      8.70 o
 -12   2  17       10.79       -2.54      9.74 o
 -10   2  17      416.17      401.38     18.21 o
  -8   2  17      357.40      355.08     16.95 o
  -6   2  17       64.69       66.39     10.27 o
  -4   2  17       33.22       28.35      9.28 o
  -2   2  17      159.76      190.86     14.63 o
   0   2  17       73.76       87.13     10.30 o
   2   2  17       14.73        6.47      8.03 o
   4   2  17        0.55       -7.19      7.19 o
   6   2  17        3.14        2.07      7.50 o
   8   2  17      140.38      162.40     11.60 o
  10   2  17       75.50       89.07      9.94 o
  12   2  17      282.31      292.20     15.28 o
  14   2  17      355.16      361.82     21.39 o
  16   2  17       21.25       29.03     11.47 o
  18   2  17       29.41       21.77     12.03 o
  20   2  17       23.32       26.13     15.24 o
  22   2  17      135.49      193.73     18.28 o
  24   2  17        9.62        8.71     19.60 o
  26   2  17       75.72      141.52     26.13 o
  28   2  17       76.46       65.32     21.77 o
 -33   3  17       84.12      113.66     18.46 o
 -31   3  17        9.79        0.65     13.42 o
 -29   3  17        0.03        2.13     11.71 o
 -27   3  17        2.26      -10.30     10.30 o
 -25   3  17        1.77       -3.75     11.07 o
 -23   3  17       52.49       31.45     11.71 o
 -21   3  17       56.61       38.59     12.26 o
 -19   3  17       68.74       72.32     12.48 o
 -17   3  17        0.94       -5.17      9.94 o
 -15   3  17      211.48      188.72     14.93 o
 -13   3  17       85.04       55.36     11.20 o
 -11   3  17        1.32       -3.85      8.88 o
  -9   3  17      126.22      142.82     13.44 o
  -7   3  17       98.13      108.87     12.09 o
  -5   3  17        2.45       -0.07     10.06 o
  -3   3  17      109.96      148.13     13.00 o
  -1   3  17       69.87       92.51     12.81 o
   1   3  17        4.54       -8.30      8.30 o
   3   3  17       67.51       62.32     10.19 o
   5   3  17      222.39      203.64     14.14 o
   7   3  17        6.29        8.37      8.61 o
   9   3  17       64.56       46.14     10.23 o
  11   3  17      226.35      227.34     16.31 o
  13   3  17      175.12      149.98     17.65 o
  15   3  17       30.63       43.80     14.15 o
  17   3  17       52.11       61.88     14.57 o
  19   3  17        0.88       -5.99     13.06 o
  21   3  17       19.40       13.06     13.02 o
  23   3  17      136.62      171.75     19.20 o
 -28   4  17       35.66       51.91     17.08 o
 -26   4  17       11.38       -6.73     27.22 o
 -24   4  17       22.28        3.33     16.69 o
 -22   4  17       12.82       -7.21     24.28 o
 -20   4  17       87.27       83.27     15.26 o
 -18   4  17      142.98      127.72     16.89 o
 -16   4  17       46.14       42.25     13.94 o
 -14   4  17       41.00       44.61     14.62 o
 -12   4  17        1.64       -3.72     12.40 o
 -10   4  17      164.73      195.40     15.71 o
  -8   4  17       94.85      137.00     13.98 o
  -6   4  17       72.00       66.47     12.09 o
  -4   4  17       10.80        9.91     10.40 o
  -2   4  17       20.46       23.22     13.00 o
   0   4  17        9.64        9.67      9.94 o
   2   4  17       26.14       24.52     10.30 o
   4   4  17       52.04       50.59     10.89 o
   6   4  17       61.24       64.61     11.50 o
   8   4  17       38.82       16.55     11.44 o
  10   4  17        1.21      -11.17     11.17 o
  12   4  17        0.44      -10.15     10.15 o
  14   4  17       32.28       26.81     14.57 o
  16   4  17        1.79       -1.92     14.15 o
  18   4  17       31.81       27.85     14.57 o
  20   4  17       45.68       32.66     21.77 o
 -17   5  17       89.63      103.19     20.11 o
 -15   5  17       60.29      100.84     20.11 o
 -13   5  17      489.54      581.75     32.94 o
 -11   5  17      163.88      283.94     34.59 o
  -9   5  17      378.56      400.12     24.00 o
  -7   5  17       68.40      100.61     16.55 o
  -5   5  17        3.42       13.80     13.37 o
  -3   5  17       75.35       71.31     12.88 o
  -1   5  17        2.57       -8.86     10.48 o
   1   5  17       11.83        0.44     10.72 o
   3   5  17       44.04       68.20     14.46 o
   5   5  17        3.26       -7.70     17.72 o
   7   5  17       27.96       45.72     15.40 o
   9   5  17       13.32       -8.71     19.60 o
  11   5  17       31.83       17.42     21.77 o
 -38   0  18        8.09       -5.23     14.49 o
 -36   0  18       92.93       68.82     17.26 o
 -34   0  18       52.89       31.68     15.17 o
 -32   0  18       72.77       48.63     16.11 o
 -30   0  18      200.21      216.43     20.74 o
 -28   0  18        0.01      -11.47     11.47 o
 -26   0  18      192.58      229.86     21.39 o
 -24   0  18      364.24      367.47     24.49 o
 -22   0  18      329.50      394.81     25.37 o
 -20   0  18     1287.66     1352.24     47.65 o
 -18   0  18     2846.51     2921.35     86.05 o
 -16   0  18     2522.64     2466.70     74.56 o
 -14   0  18     3230.31     3252.03     93.06 o
 -12   0  18      343.79      341.80     21.39 o
 -10   0  18      408.67      388.25     22.28 o
  -8   0  18      618.81      664.87     29.13 o
  -6   0  18      820.43      779.83     31.53 o
  -4   0  18       17.74       23.66     11.47 o
  -2   0  18      173.25      173.80     13.37 o
   0   0  18      314.77      320.73     20.17 o
   2   0  18        8.09       24.73      8.62 o
   4   0  18     1556.54     1455.66     38.93 o
   6   0  18      154.90      161.17     12.44 o
   8   0  18        2.66        1.63      9.80 o
  10   0  18        3.82        4.19      9.92 o
  12   0  18      370.07      321.84     19.20 o
  14   0  18      180.08      176.86     15.17 o
  16   0  18       94.37      100.54     13.60 o
  18   0  18      161.91      145.88     23.95 o
  20   0  18       53.63       41.37     17.42 o
  22   0  18        0.08       -6.53     15.24 o
  24   0  18       33.75       43.55     19.60 o
  26   0  18       15.84       60.96     21.77 o
  28   0  18        5.80       45.72     19.60 o
  30   0  18       22.58       34.84     19.60 o
 -37   1  18        8.61        8.47     13.60 o
 -35   1  18       94.88      193.13     17.60 o
 -33   1  18        1.97        4.86     11.54 o
 -31   1  18       78.41      108.31     14.40 o
 -29   1  18      166.38      192.84     16.31 o
 -27   1  18        0.12      -10.39     10.39 o
 -25   1  18       34.31       16.58     12.57 o
 -23   1  18       61.82       57.95     10.54 o
 -21   1  18        5.87       -8.00      8.00 o
 -19   1  18        2.40       -1.10     10.78 o
 -17   1  18      424.40      462.36     25.99 o
 -15   1  18      286.98      336.96     26.95 o
 -13   1  18      382.68      419.51     23.01 o
 -11   1  18       34.47       39.71      8.67 o
  -9   1  18        2.25        3.30     11.00 o
  -7   1  18      198.32      225.77     12.70 o
  -5   1  18       28.22       41.90      7.49 o
  -3   1  18      851.12      843.44     20.77 o
  -1   1  18      167.40      188.73      9.67 o
   1   1  18      337.79      317.68     11.59 o
   3   1  18       93.26       90.07      7.62 o
   5   1  18       17.43        4.32      6.30 o
   7   1  18       48.36       27.70      6.89 o
   9   1  18      121.12      131.83      9.26 o
  11   1  18      399.82      323.83     13.80 o
  13   1  18       45.21       63.00      9.11 o
  15   1  18       78.19      158.15     12.95 o
  17   1  18       71.18       78.33     10.84 o
  19   1  18       37.26       30.07      9.90 o
  21   1  18        7.72       -2.03     14.15 o
  23   1  18       19.79       35.92     22.86 o
  25   1  18       15.06       42.46     13.86 o
  27   1  18        1.43       -7.62     12.32 o
  29   1  18        4.49        8.71     19.60 o
 -34   2  18       17.36        3.48     14.49 o
 -32   2  18       70.11      126.78     15.57 o
 -30   2  18       98.66      141.09     15.84 o
 -28   2  18       57.58       79.54     13.71 o
 -26   2  18       38.50       56.83     12.40 o
 -24   2  18       88.33      123.44     14.73 o
 -22   2  18       42.53       31.20     11.70 o
 -20   2  18      257.14      230.31     16.61 o
 -18   2  18        5.95       -6.80     11.94 o
 -16   2  18       72.20       73.89     16.66 o
 -14   2  18      352.26      306.00     17.21 o
 -12   2  18      182.64      190.74     16.41 o
 -10   2  18        0.77        6.26     12.26 o
  -8   2  18      442.27      464.56     21.60 o
  -6   2  18       13.58       13.99      9.90 o
  -4   2  18        0.28        7.88      9.22 o
  -2   2  18        4.22       -8.25      8.31 o
   0   2  18       15.06        4.64      7.85 o
   2   2  18        3.58       -7.85      7.85 o
   4   2  18        1.78       -2.99      7.50 o
   6   2  18        7.20       -2.81      8.62 o
   8   2  18       74.03       82.47     10.13 o
  10   2  18       89.53      100.93     12.57 o
  12   2  18      235.66      232.67     18.28 o
  14   2  18        4.47       11.61     11.47 o
  16   2  18       13.01       21.52     13.02 o
  18   2  18      130.45      155.73     17.65 o
  20   2  18        0.80        5.38     13.02 o
  22   2  18        0.32       10.89     19.60 o
  24   2  18        2.04       -6.53     17.42 o
 -31   3  18      118.29      111.23     18.77 o
 -29   3  18       23.28       16.63     15.12 o
 -27   3  18      240.14      247.03     19.50 o
 -25   3  18      149.00      129.07     16.31 o
 -23   3  18        7.42       -0.68     11.54 o
 -21   3  18       93.23       89.09     15.02 o
 -19   3  18        0.26      -10.64     10.75 o
 -17   3  18      277.04      283.24     17.94 o
 -15   3  18        0.29      -10.68     10.68 o
 -13   3  18        0.67       -9.26      9.26 o
 -11   3  18       10.00       -3.53      9.81 o
  -9   3  18        1.08       -9.20      9.20 o
  -7   3  18       54.34       40.79     11.01 o
  -5   3  18       28.30       40.90     11.83 o
  -3   3  18        0.07       -1.80     10.25 o
  -1   3  18       11.82        5.59      9.01 o
   1   3  18       24.50       13.38      9.21 o
   3   3  18       54.34       47.08     10.51 o
   5   3  18        0.29        6.61      8.61 o
   7   3  18        1.38       -8.03      8.03 o
   9   3  18       59.51       36.75      9.94 o
  11   3  18       59.53       33.03     11.69 o
  13   3  18       13.43       -5.37     11.47 o
  15   3  18       39.30       33.14     15.24 o
  17   3  18       80.98       98.33     18.51 o
  19   3  18      256.14      293.23     35.92 o
  21   3  18      172.14      237.12     33.75 o
  23   3  18      164.51      211.19     28.30 o
 -24   4  18       12.61        6.72     15.37 o
 -22   4  18        7.86       -1.78     17.42 o
 -20   4  18        7.64      -12.34     12.61 o
 -18   4  18        3.57       -9.21     17.05 o
 -16   4  18       25.83       30.77     13.94 o
 -14   4  18      314.33      352.56     25.18 o
 -12   4  18      116.10      157.16     17.60 o
 -10   4  18      312.91      353.54     21.74 o
  -8   4  18       17.63       43.92     14.40 o
  -6   4  18       78.35       81.91     13.02 o
  -4   4  18      124.61      128.75     15.95 o
  -2   4  18       20.47       22.90     10.90 o
   0   4  18        6.10       22.62     12.57 o
   2   4  18        2.29        2.82      9.78 o
   4   4  18      128.21      138.81     13.85 o
   6   4  18       23.13       32.03     10.67 o
   8   4  18       82.91       76.28     14.00 o
  10   4  18       12.21       14.54     11.99 o
  12   4  18        5.62        1.66     13.02 o
  14   4  18        0.91       -2.18     15.24 o
  16   4  18        2.54      -17.42     17.42 o
  18   4  18        0.29      -13.06     19.60 o
 -11   5  18       38.40       75.93     29.39 o
  -9   5  18       90.37      117.49     29.39 o
  -7   5  18       49.58       29.56     19.31 o
  -5   5  18        1.68       -3.96     16.73 o
  -3   5  18       41.70       24.13     17.72 o
  -1   5  18       14.10       -0.93     16.33 o
   1   5  18        6.14      -13.58     16.11 o
   3   5  18       13.03       26.13     21.77 o
 -35   1  19      207.07      233.81     29.39 o
 -33   1  19       17.11        7.14     11.83 o
 -31   1  19        5.40       -6.53     10.83 o
 -29   1  19       25.55       30.13     11.33 o
 -27   1  19       35.75       49.54     12.72 o
 -25   1  19        0.15       -9.73      9.73 o
 -23   1  19      154.24      158.07     15.36 o
 -21   1  19      353.91      361.30     19.10 o
 -19   1  19       95.05       78.55     23.84 o
 -17   1  19      157.47      153.92     20.43 o
 -15   1  19       44.05       60.11     19.48 o
 -13   1  19      221.53      218.16     15.28 o
 -11   1  19       69.23      103.05     10.58 o
  -9   1  19      513.39      528.50     18.46 o
  -7   1  19      195.43      218.55     11.38 o
  -5   1  19       50.98       50.01      9.37 o
  -3   1  19       11.26        9.91      6.30 o
  -1   1  19       25.51       18.58      6.28 o
   1   1  19        5.85       -4.69      7.47 o
   3   1  19        6.51       -6.18      6.18 o
   5   1  19        5.94       -0.26      8.47 o
   7   1  19       12.31        5.24      6.89 o
   9   1  19       15.40        3.68      6.51 o
  11   1  19       39.52       46.10      8.39 o
  13   1  19      212.45      213.92     12.34 o
  15   1  19        2.73        7.29      9.16 o
  17   1  19        9.99       24.68     10.06 o
  19   1  19       25.94       41.37     13.86 o
  21   1  19       29.24       38.29     15.24 o
  23   1  19        2.63       -0.87     13.06 o
  25   1  19        1.03        9.80     12.32 o
  27   1  19        0.45       -2.18     17.42 o
 -32   2  19       79.79      103.80     18.83 o
 -30   2  19       62.44       55.38     13.71 o
 -28   2  19       41.07       40.75     12.67 o
 -26   2  19        1.20       -7.51     14.09 o
 -24   2  19      159.62      169.97     16.62 o
 -22   2  19       12.42        8.85     11.07 o
 -20   2  19       13.42      -10.84     15.39 o
 -18   2  19        5.45      -11.31     11.31 o
 -16   2  19        1.87       -1.40     12.35 o
 -14   2  19      145.52      121.16     18.63 o
 -12   2  19        0.30       -3.81     13.04 o
 -10   2  19      190.19      224.91     16.63 o
  -8   2  19      388.35      416.14     20.42 o
  -6   2  19      338.03      384.59     19.50 o
  -4   2  19        1.31        1.05     11.02 o
  -2   2  19       18.23       11.55      8.61 o
   0   2  19        6.10       -7.85      7.85 o
   2   2  19       59.62       58.73     10.23 o
   4   2  19       61.35       30.17     10.06 o
   6   2  19       42.32       14.47      9.43 o
   8   2  19        8.95        2.19      8.61 o
  10   2  19       47.03       45.93      9.71 o
  12   2  19       57.20       81.66     15.40 o
  14   2  19      149.54      200.12     19.20 o
  16   2  19       35.85       89.62     16.11 o
  18   2  19      402.73      512.54     33.75 o
  20   2  19       60.23       51.80     14.57 o
  22   2  19       20.87        6.53     19.60 o
 -27   3  19       22.30       25.56     17.42 o
 -25   3  19       78.81      103.53     30.48 o
 -23   3  19        3.43      -10.50     10.50 o
 -21   3  19        9.28        7.00     12.06 o
 -19   3  19        0.81        1.13     15.66 o
 -17   3  19        1.54        8.59     12.06 o
 -15   3  19        2.53      -11.07     11.07 o
 -13   3  19        0.08       -9.79     10.60 o
 -11   3  19       31.75       37.75     12.05 o
  -9   3  19        2.19      -12.37     14.02 o
  -7   3  19        0.72       -5.04     11.17 o
  -5   3  19        9.96        4.44     11.17 o
  -3   3  19       31.85       33.20     12.11 o
  -1   3  19        2.54       -7.75      9.01 o
   1   3  19        2.08        5.14      9.40 o
   3   3  19      103.70      111.52     11.90 o
   5   3  19       41.62       47.05     10.58 o
   7   3  19      146.79      139.23     12.70 o
   9   3  19      127.66      132.76     15.28 o
  11   3  19       34.01       21.32     11.69 o
  13   3  19        0.25        5.44     14.15 o
  15   3  19       13.97        3.27     29.39 o
  17   3  19        4.67       -3.27     13.86 o
  19   3  19        0.22       -8.71     19.60 o
  21   3  19        0.01       -8.71     19.60 o
 -20   4  19       52.50       38.32     18.12 o
 -18   4  19       71.97       59.46     19.31 o
 -16   4  19       85.83       90.52     26.13 o
 -14   4  19       33.33       47.82     15.02 o
 -12   4  19       25.88       17.42     15.40 o
 -10   4  19       11.31       18.29     16.63 o
  -8   4  19        0.99       -3.89     13.45 o
  -6   4  19        4.50        8.52     13.12 o
  -4   4  19        0.00        7.66     12.81 o
  -2   4  19        2.02       12.52     10.72 o
   0   4  19      183.00      230.75     16.35 o
   2   4  19        8.96        3.10     10.51 o
   4   4  19       32.94       37.86     11.60 o
   6   4  19        7.49       27.49     12.95 o
   8   4  19        0.56        2.18     19.60 o
  10   4  19       16.08       23.95     21.77 o
  12   4  19      220.37      222.08     30.48 o
 -32   0  20      214.36      236.79     27.22 o
 -30   0  20        7.39       10.34     15.17 o
 -28   0  20       96.03      128.19     19.84 o
 -26   0  20        7.34        6.29     13.60 o
 -24   0  20       39.82       39.74     15.17 o
 -22   0  20      223.95      255.42     31.57 o
 -20   0  20       71.44      117.81     29.39 o
 -18   0  20      406.64      447.01     26.04 o
 -16   0  20      546.49      548.56     28.45 o
 -14   0  20      128.65      174.69     19.60 o
 -12   0  20      117.74      166.37     33.75 o
 -10   0  20      428.54      408.13     37.01 o
  -8   0  20      157.18      179.34     17.65 o
  -6   0  20      433.15      432.02     25.04 o
  -4   0  20      253.34      274.96     16.24 o
  -2   0  20       12.21       19.22      9.16 o
   0   0  20       63.21       55.42     10.43 o
   2   0  20       21.36       -0.09      8.62 o
   4   0  20       14.07        2.93      9.16 o
   6   0  20       99.17      102.47     15.24 o
   8   0  20       27.11       37.74     11.47 o
  10   0  20       86.54       83.40     16.33 o
  12   0  20        6.22        7.46     10.45 o
  14   0  20       50.43       47.77     13.02 o
  16   0  20      202.15      306.99     30.48 o
  18   0  20        5.53       10.89     17.42 o
  20   0  20        8.80       21.77     19.60 o
  22   0  20      160.78      241.68     30.48 o
  24   0  20        8.90       13.06     19.60 o
 -31   1  20        0.46       -7.76     12.03 o
 -29   1  20       35.09       53.16     13.71 o
 -27   1  20        0.17       -5.66     10.53 o
 -25   1  20       69.08       63.36     13.71 o
 -23   1  20        0.30        6.20     11.54 o
 -21   1  20      369.11      374.24     20.77 o
 -19   1  20        1.67        7.95     10.25 o
 -17   1  20       54.93       60.24     25.98 o
 -15   1  20        4.50       10.73      9.90 o
 -13   1  20      159.90      184.27     24.96 o
 -11   1  20      781.56      778.91     27.60 o
  -9   1  20      283.35      274.59     16.63 o
  -7   1  20        6.41       16.81     15.77 o
  -5   1  20        7.20       18.11      9.58 o
  -3   1  20       91.66       97.10     10.58 o
  -1   1  20        2.66       10.70      9.11 o
   1   1  20       62.26       37.01      8.95 o
   3   1  20        7.13        2.67      7.85 o
   5   1  20        9.34       -7.19      7.19 o
   7   1  20       30.88       31.63      8.84 o
   9   1  20       12.82       16.28      9.16 o
  11   1  20       10.17        7.78      8.62 o
  13   1  20      120.54      121.24     16.11 o
  15   1  20       36.98       64.19     14.57 o
  17   1  20      105.66      123.37     16.11 o
  19   1  20       14.37       15.24     19.60 o
  21   1  20        0.05        4.35     19.60 o
  23   1  20        0.99      -13.06     19.60 o
 -30   2  20        8.48        8.60     31.57 o
 -28   2  20      109.80      136.30     38.10 o
 -26   2  20        6.60       11.22     12.91 o
 -24   2  20        4.74       -8.19     11.33 o
 -22   2  20        0.69      -10.53     10.53 o
 -20   2  20        0.00      -10.25     10.25 o
 -18   2  20        1.01       -2.45     10.83 o
 -16   2  20        6.56      -14.72     14.72 o
 -14   2  20        0.98       -9.90      9.90 o
 -12   2  20        4.47        6.53     10.84 o
 -10   2  20       47.98       46.34     12.11 o
  -8   2  20      105.79      141.40     16.45 o
  -6   2  20      193.02      200.68     16.24 o
  -4   2  20      106.09      135.41     14.53 o
  -2   2  20       36.28       44.33     10.04 o
   0   2  20        0.07       -8.30      8.30 o
   2   2  20       21.27       17.29      8.89 o
   4   2  20       25.16       18.26      9.40 o
   6   2  20       43.00       49.63     10.30 o
   8   2  20       74.14       59.63     10.30 o
  10   2  20      126.80      152.53     15.80 o
  12   2  20       13.70        3.27     12.32 o
  14   2  20        1.38       -1.41     13.02 o
  16   2  20       27.84        6.53     13.86 o
  18   2  20       36.69       23.49     14.57 o
 -25   3  20        0.05       -9.85     14.83 o
 -23   3  20        2.21        6.83     16.11 o
 -21   3  20       13.43        8.81     16.11 o
 -19   3  20        1.79       -3.14     12.40 o
 -17   3  20      130.45      148.15     17.98 o
 -15   3  20        0.05      -12.28     12.28 o
 -13   3  20      182.81      204.09     18.52 o
 -11   3  20       26.83       42.35     13.12 o
  -9   3  20       45.39       68.49     14.40 o
  -7   3  20      119.12      111.49     14.98 o
  -5   3  20      111.00      131.20     15.89 o
  -3   3  20      119.07      145.78     13.85 o
  -1   3  20       10.22        3.54      9.71 o
   1   3  20       41.26       33.82     11.13 o
   3   3  20        4.47       -4.35      9.21 o
   5   3  20       41.74       49.36     10.80 o
   7   3  20       17.12       14.34      9.88 o
   9   3  20       68.50       68.49     13.71 o
  11   3  20       96.40      117.01     18.28 o
  13   3  20       26.00       19.60     19.60 o
  15   3  20       49.86       65.32     21.77 o
  17   3  20       62.55       74.03     23.95 o
 -14   4  20        0.23      -12.47     21.77 o
 -12   4  20        0.83      -16.11     16.11 o
 -10   4  20        0.85       -7.78     15.68 o
  -8   4  20       36.05       38.15     17.26 o
  -6   4  20        2.24      -15.68     15.68 o
  -4   4  20      118.91      164.72     21.39 o
  -2   4  20       44.16       43.17     17.65 o
   0   4  20        1.11      -14.81     15.17 o
   2   4  20        9.45       -4.25     16.11 o
   4   4  20       40.41        0.00     19.60 o
   6   4  20       47.59       80.56     23.95 o
 -29   1  21        5.09       10.73     13.12 o
 -27   1  21      674.71      796.67     30.89 o
 -25   1  21        0.67       24.94     13.62 o
 -23   1  21      253.03      298.08     24.58 o
 -21   1  21      140.82      183.00     17.94 o
 -19   1  21      198.56      219.44     17.15 o
 -17   1  21       20.91       21.32     11.17 o
 -15   1  21       10.03       15.33     10.84 o
 -13   1  21       25.14       37.03     13.35 o
 -11   1  21        0.50       -0.93     12.61 o
  -9   1  21        0.24        5.81     10.06 o
  -7   1  21       54.43       87.14     12.95 o
  -5   1  21      242.47      240.75     14.77 o
  -3   1  21       23.38       37.53      9.21 o
  -1   1  21       11.86        6.75      8.11 o
   1   1  21        2.59        4.13      8.39 o
   3   1  21       16.48       13.25      8.95 o
   5   1  21       98.02       83.62     10.51 o
   7   1  21       36.39       36.73     11.40 o
   9   1  21      163.49      149.65     13.71 o
  11   1  21       55.89       55.45     10.84 o
  13   1  21        5.94        9.93     16.33 o
  15   1  21       32.63       59.70     14.57 o
  17   1  21       86.22       80.56     21.77 o
  19   1  21       89.05       93.62     23.95 o
 -26   2  21       59.31       89.39     17.72 o
 -24   2  21       73.73       60.06     17.26 o
 -22   2  21        0.73       -0.65     12.14 o
 -20   2  21       47.78       43.33     13.44 o
 -18   2  21        0.96       -8.37     11.54 o
 -16   2  21       60.74       81.11     23.22 o
 -14   2  21       79.89       99.09     14.98 o
 -12   2  21      182.99      173.39     16.63 o
 -10   2  21       76.28      128.37     15.28 o
  -8   2  21       12.51       30.78     11.69 o
  -6   2  21      268.68      262.08     18.77 o
  -4   2  21        2.09        1.72      9.13 o
  -2   2  21      148.51      143.86     13.24 o
   0   2  21      100.21      103.94     11.90 o
   2   2  21       39.84       31.11     10.30 o
   4   2  21      170.25      184.30     13.98 o
   6   2  21       39.33       38.09     10.51 o
   8   2  21       60.43       92.01     11.67 o
  10   2  21        1.61        3.71     13.02 o
  12   2  21        0.66      -12.32     12.32 o
  14   2  21      120.57      115.74     17.65 o
  16   2  21       71.93       63.14     21.77 o
  18   2  21       63.95       69.67     21.77 o
 -19   3  21       26.72        7.82     16.11 o
 -17   3  21        0.10      -12.19     14.49 o
 -15   3  21        0.51        9.02     15.68 o
 -13   3  21        8.88       20.48     13.12 o
 -11   3  21       39.37       38.37     14.09 o
  -9   3  21       20.98       13.06     13.12 o
  -7   3  21       36.16       36.74     13.71 o
  -5   3  21       61.68       53.20     16.20 o
  -3   3  21       39.61       38.21     11.39 o
  -1   3  21       38.83       55.82     11.90 o
   1   3  21       46.70       49.32     11.90 o
   3   3  21       11.43       -3.96      9.71 o
   5   3  21        4.82       -3.27     13.86 o
   7   3  21        2.86      -15.24     19.60 o
   9   3  21       71.64       89.27     23.95 o
  11   3  21        1.69       -2.18     19.60 o
 -26   0  22      990.04      977.59     58.79 o
 -24   0  22      498.50      574.65     33.75 o
 -22   0  22       12.15       79.22     16.94 o
 -20   0  22      629.52      594.05     31.53 o
 -18   0  22        0.01       21.77     13.86 o
 -16   0  22        0.05       -3.27     12.32 o
 -14   0  22      113.49       98.56     26.13 o
 -12   0  22       65.15       38.73     14.57 o
 -10   0  22      165.99      180.98     25.04 o
  -8   0  22        1.22       -4.26      9.58 o
  -6   0  22        8.80       -3.46      9.58 o
  -4   0  22        0.02        0.99      9.58 o
  -2   0  22       46.36       25.95     10.84 o
   0   0  22       41.01       52.25     11.69 o
   2   0  22      387.03      451.25     21.30 o
   4   0  22       79.09      119.89     13.37 o
   6   0  22      249.83      246.03     20.01 o
   8   0  22      161.19      179.68     23.95 o
  10   0  22      126.36      133.93     17.65 o
  12   0  22        8.66        6.53     12.32 o
  14   0  22       11.00       34.84     19.60 o
  16   0  22        0.22        6.53     19.60 o
  18   0  22      206.73      252.56     32.66 o
 -25   1  22       67.97       93.86     15.89 o
 -23   1  22       45.53       19.75     12.81 o
 -21   1  22        2.01        7.08     12.11 o
 -19   1  22        0.06      -10.84     10.84 o
 -17   1  22        9.91       -3.92     10.84 o
 -15   1  22        6.24        1.42     10.43 o
 -13   1  22       24.88       29.13     11.69 o
 -11   1  22       17.95       27.48     11.69 o
  -9   1  22       76.26       88.58     13.71 o
  -7   1  22        9.24       11.58     10.84 o
  -5   1  22       11.19       12.38      8.95 o
  -3   1  22       20.52        2.52      8.61 o
  -1   1  22        6.93        4.70      9.13 o
   1   1  22       11.71        5.16      8.95 o
   3   1  22        2.31       -1.12      8.95 o
   5   1  22        2.13       -0.02      8.61 o
   7   1  22        1.13       -6.35      8.95 o
   9   1  22      102.36      151.11     14.63 o
  11   1  22        0.07       14.15     12.32 o
  13   1  22        7.66       -6.53     12.32 o
  15   1  22       11.36       10.89     15.24 o
 -20   2  22       32.84       56.81     16.73 o
 -18   2  22        0.01        4.27     13.36 o
 -16   2  22        4.44       -7.87     11.54 o
 -14   2  22        3.47       -6.82     11.17 o
 -12   2  22        8.16       11.45     12.44 o
 -10   2  22        1.65       -7.65     11.17 o
  -8   2  22        5.81        4.05     11.69 o
  -6   2  22       62.15       55.36     11.39 o
  -4   2  22      126.54      135.51     13.58 o
  -2   2  22       11.81        5.69      9.71 o
   0   2  22       14.65       12.32      9.71 o
   2   2  22       70.80       75.01     12.26 o
   4   2  22        0.40       -8.95      8.95 o
   6   2  22       58.25       59.21     12.57 o
   8   2  22      109.00      111.44     14.98 o
  10   2  22       13.05       30.48     19.60 o
  12   2  22      144.72      182.89     26.13 o
 -13   3  22      168.12      229.03     24.49 o
 -11   3  22        9.74      -10.67     15.17 o
  -9   3  22       39.52       45.25     17.65 o
  -7   3  22       14.12        9.54     16.11 o
  -5   3  22       76.20       98.43     19.20 o
  -3   3  22        4.88       -2.98     14.57 o
  -1   3  22        0.81      -14.15     14.15 o
   1   3  22       36.94       32.56     16.11 o
   3   3  22        5.20      -15.01     16.33 o
 -19   1  23       35.33       35.65     12.95 o
 -17   1  23        0.09       -8.19     11.17 o
 -15   1  23       64.46       40.97     12.44 o
 -13   1  23        9.55       12.99     11.69 o
 -11   1  23       15.86       24.25     11.69 o
  -9   1  23        2.35      -10.84     10.84 o
  -7   1  23       21.53       24.68     10.23 o
  -5   1  23        6.60       -6.28      9.40 o
  -3   1  23        8.08        1.09      9.80 o
  -1   1  23       17.43        7.54     10.04 o
   1   1  23      200.00      241.07     16.34 o
   3   1  23       85.36      107.47     12.48 o
   5   1  23      313.87      367.97     17.08 o
   7   1  23        6.96       30.48     11.31 o
   9   1  23      302.46      394.92     22.26 o
 -14   2  23        4.14        7.79     14.57 o
 -12   2  23        2.77        0.92     14.57 o
 -10   2  23        5.73      -13.06     13.86 o
  -8   2  23       10.55       11.57     14.57 o
  -6   2  23      138.74      132.85     20.68 o
  -4   2  23      123.03      112.98     15.47 o
  -2   2  23        8.04       22.86     15.40 o
   0   2  23        9.03       13.06     13.86 o
   2   2  23       27.11       28.76     14.57 o
   4   2  23        5.37      -13.86     13.86 o
 -12   0  24       43.33       39.19     21.77 o
 -10   0  24       50.27       58.79     23.95 o
  -8   0  24       35.95       26.13     21.77 o
  -6   0  24      143.28      215.55     30.48 o
  -4   0  24      127.23      152.41     26.13 o
  -2   0  24       22.99       74.03     23.95 o
   0   0  24        0.79       -4.35     17.42 o
   2   0  24       62.27      106.69     23.95 o
  -9   1  24        4.16       -9.71      9.71 o
  -7   1  24       23.26        7.74     10.30 o
  -5   1  24        1.78        1.12     10.04 o
  -3   1  24       69.16       69.82     11.90 o
  -1   1  24       18.75       24.77     10.68 o
   1   1  24       41.00       38.10     29.39 o
 
